# Supplementary material for: Relationship between history of coronary heart disease at dialysis initiation and onset of events associated with heart disease: a propensity-matched analysis of a prospective cohort study
Source: BMC Nephrol. 2017 Feb 28;18:79. doi: 10.1186/s12882-017-0495-8 (PMC5331727; doi:10.1186/s12882-017-0495-8)
Supplement: Additional file 1: — The dataset included the patient profiles, comorbidities, medications, and laboratory data at dialysis initiation. (XLSX 202 kb) [file 12882_2017_495_MOESM1_ESM.xlsx]

## Sheet: PSマッチ後解析用④
No	Age range	Duration of NC	Dialysis modality	Duration of Admission	BI Score	BH	BW pre	BMI	DM	CAD	PCI	CABG	CVD	ARB	ACEI	CCB	Loop	BB	Statin	VDRA	P binder	ESA	SBP pre	DBP pre	WBC	RBC	Hb	Ht	Plt	TP	Alb	AST	ALT	LDH	ALP	UA	BUN	Cr	eGFR	β2MG	Na	K	Cl	Ca	Adjusted Ca	P	Mg	Fe	TIBC
1	70-79	2269	1	11	70	165	70.1	25.75	1	1	0	1	1	1	0	0	1	0	0	1	0	1	162	78	6500	369	11.2	33.8	17	7.41	4.06	8	6	204	261	5	113.9	13.92	3.2	21.5	135	5.7	103	9	9	7.7	3.6	102	258
2	70-79	1562	1	15	70	163	47.6	17.92	1	1	0	1	1	1	0	1	1	1	1	0	0	1	140	66	4000	304	10	29.6	7.5	6.37	3.45	13	10	180	211	5.13	67.5	8.4	5.42	19.7	135	4.6	107	8.3	8.85	4.8	2.1	97	204
4	70-79	79	1	42	0	168	58.6	20.76	0	1	1	0	1	0	0	0	1	0	1	0	0	1	128	60	6200	335	10.6	31.9	11.2	4.35	1.54	18	4	245	165	7.03	74.5	6.94	6.65		139	4.1	109	7.7	10.16	5.4
13	70-79	192	1	17	100	172.8	64.6	21.63	0	1	1	0	1	0	0	0	0	0	0	0	0	0	182	72	10200	278	8.2	22.6	13.9	5	2.34	19	9	199	119	6.76	86.3	9.75	4.75		135	4.2	111	7.7	9.36	5.3	1.9
15	70-79	380	1	18	60	160	72.8	28.44	0	0	0	0	0	1	0	1	1	1	1	0	0	1	168	68	6500	198	6.6	19	12.4	5.57	3.33	19	20	249	219	5.9	84.3	9.38	4.95	20.1	140	6.1	115	8	8.67	6.2	2.3	40	272
20	60-69	2090	1	12	100	152.5	54.3	23.35	1	1	1	1	1	0	0	0	1	1	1	1	1	1	112	68	6000	326	10	30.5	12.6	6.43	3.63	33	37	240	835	9.55	106.7	8.81	5.42	17.4	137	3.5	105	9.8	10.17	4.2	2.3	31	254
21	60-69	896	1	23	100	176	71.3	23.02	1	1	1	0	1	0	1	0	1	1	1	0	1	1	112	64	6000	306	8.1	24.8	13	5.61	3.05	8	8	242	174	11.31	103.6	9.24	5.21	19.8	141	4.2	108	7	7.95	7	2.2	35	271
25	70-79	1884	1	12	100	168.3	82.5	29.13	1	0	0	0	0	1	0	1	1	1	0	0	0	1	118	78	4600	240	7.7	23	17.6	6.43	3.14	18	15	226	181	8.95	64.1	5.9	7.94	16.7	143	4.4	109	8.2	9.06	1.9	2	54	202
27	60-69	84	1	13	100	160	68.7	26.84	1	0	0	0	1	1	0	1	1	1	1	1	1	1	164	80	10200	355	9.4	29.3	23.4	5.66	3.47	15	12	344	180	6.13	132.2	14.57	3.15	31.8	136	5.6	100	11.4	11.93	5.7	2.8	30	256
33	80-89	286	1	11	50	163.3	58.4	21.9	0	0	0	0	1	0	0	1	0	1	1	0	0	1	142	74	4200	318	10.2	30.8	9.2	6.74	3.86	20	16	294	169	8.54	112.2	5.95	7.68	13.2	142	5.3	114	7.9	8.04	7.2	1.8	116	287
34	80-89	579	1	28	40	171.2	52.6	17.95	0	0	0	0	0	0	0	0	1	0	1	0	0	1	122	62	7100	351	9.7	29.6	12	5.56	2.59	27	25	424	417	7.28	122.8	11.97	3.64		143	4.5	107	5.9	7.31	11.4	1.9	132	310
38	70-79	1743	1	19	100	138.8	56.8	29.48	1	1	0	1	1	1	0	1	0	1	1	0	0	1	144	58	4600	286	8.5	26.2	17.1	5.35	2.47	20	5	316	243	10.62	68.3	7.73	4.45	20.4	140	5.6	110	7.5	9.03	5.3	2.1	27	164
39	80-89	0	1	30	35	162	41	15.62	0	1	1	0	1	1	0	1	1	1	1	0	0	0	121	47	14700	288	10	29.3	6.7	5.83	2.74	87	110	1643		5.03	66	6.4	7.07		133	4.8	98
41	70-79	401	1	15	40	163	54.8	20.63	0	0	0	0	1	1	0	1	1	1	1	1	0	1	148	82	3500	288	8.4	26.2	9.3	6.04	3.2	36	11	504	207	15.76	67.6	7.57	6.26	24.3	144	2.3	99	7.6	8.4	5.6	1.8	43	213
42	70-79	26	1	39	40	146.5	52.4	24.41	1	1	0	0	1	0	0	1	1	0	1	0	0	1	95	51	16700	299	9.3	29.5	13	6.01	3.19	132	54	401	600	7.15	66.3	4.41	8.16	16.8	139	4.6	101	8.3	9.11	4	1.8	14	209
46	70-79	2338	1	17	50	164.8	74.6	27.47	0	1	1	0	1	0	0	1	1	1	1	0	0	1	178	90	6100	306	8.8	27.3	16.7	5.12	2.62	20	11	356	173	7.16	72.3	12.13	3.68		137	4.7	111	7.7	9.08	4.1	1.5
50	90-99	254	1	37	55	156.1	56.2	23.06	0	1	1	0	1	1	0	1	1	1	0	0	0	1	138	54	4900	240	7.1	21.6	21.5	5.66	2.66	15	4	197	164	14.54	106.8	6.88	6.37	19.9	138	3.8	94	7.8	9.14	7.8	2.7	29	175
51	70-79	306	1	20	55	161.3	53	20.37	1	1	1	1	1	0	0	1	1	0	1	0	0	1	218	67	10100	337	9.5	28.2	17.1	6.63	3.51	31	36	342	365	6.45	117.8	13.48	3.24	21.8	133	5.4	105	6.9	7.39	7.1	2.5	87	309
52	80-89	287	1	18	50	157.3	54	21.82	1	0	0	0	1	1	0	1	1	0	1	0	0	1	122	70	6200	333	9.6	28.1	14.9	6.6	3.75	22	17	265	255	5.44	110	6.75	6.78	19	134	4.5	101	9.1	9.35	4.7	1.7	76	262
56	60-69	4470	1	6	100	167.8	73.5	26.1	0	1	1	0	1	1	1	0	1	1	0	1	1	0	120	74	4200	297	10.2	29.3	13.1	5.88	4.05	8	9	130	260	8.25	58.9	8.38	5.8	15	127	5.2	96	8.7	8.7	5	1.8	121	256
58	70-79	3774	1	20	100	153.2	56.8	24.2	0	0	0	0	0	1	1	1	1	0	1	0	0	1	106	58	5200	324	10.6	30.4	24.7	6.61	3.73	21	7	193	334	7.72	148.8	10.22	4.42	21.9	133	3.7	100	9	9.27	8.7	2.2	84	247
60	40-49	334	1	21	100	159.4	60.5	23.81	1	1	0	0	1	0	1	1	0	1	1	0	0	1	128	68	4600	294	8.6	24.9	22.3	6.24	3.33	18	7	221	186	12.83	62.5	9.04	5.97	18.9	137	5.1	109	7.7	8.37	7	2	26	198
63	80-89	3562	1	13	60	155.8	53	21.83	0	1	1	0	1	1	0	1	1	1	1	1	0	1	166	78	5300	234	7.4	21.6	15.9	5.83	3.14	26	29	280	369	9.33	95.7	6.18	7.37	14.2	137	4.4	107	8.5	9.36	4.9	2.6	75	295
66	80-89	77	1	14	100	160.5	52	20.19	0	0	0	0	0	0	0	1	1	1	0	0	0	1	112	64	4800	291	9.3	27.9	9.8	6.22	3.83	17	14	154	482	7.89	111.4	5.54	8.39	18.2	139	3.3	109	8.1	8.27	3.8	1.7	56	197
74	70-79	2135	1	44	60	174	57	18.83	0	1	1	0	1	1	0	0	1	1	1	0	0	1	90	60	4700	330	9.8	29.5	17.7	6.04	3.32	15	7	180	274	8	76.8	4.31	11.24		135	3.5	102	7.1	7.78	4.4	2	32	291
77	70-79	1764	1	14		154.6	53.5	22.38	0	1	1	0	1	1	0	1	1	1	1	0	0	1	140	66	6700	312	9.4	28.2	15.6	5.77	2.75	29	13	260	194	6.6	93.6	8.63	5.38	34.1	139	4.3	108	7.6	8.85	6.5	2.4	59	203
78	80-89	21	1	26		150	45.7	20.31	0	1	1	0	1	1	0	0	1	1	1	0	0	1	108	58	7400	340	10.7	30.9	13.7	6.29	2.93	15	7	233		11.28	52	2.13	17.29		137	3	102	9	10.07	3.7		65	157
82	70-79	833	1	16		151.3	55.5	24.24	1	1	0	0	1	0	0	1	1	1	0	0	0	0	166	90	6100	269	8.5	25.3	4.8	6.37	3.02	17	11	398	217	8.12	90.8	6.74	6.89	17.3	137	5.9	113	6.5	7.48	6.8	1.5	39	184
86	80-89	99	1	22		158	46.2	18.51	1	1	0	0	1	0	0	1	0	1	1	0	0	0	119	50	7100	290	8.9	26.3	12.5	6.43	3.31	16	22	230	258	9.96	133.1	6.92	6.55	14.1	139	3.9	105	8.3	8.99	5.7	2.4	55	189
87	90-99	1113	1	19		141	45.2	22.74	1	0	0	0	0	0	0	1	1	0	1	0	0	1	138	54	4800	237	7.4	23.3	10.8	6.98	3.43	16	5	155	166	8.05	82.8	6	5.55	18.9	131	3.4	101	8.3	8.87	6.7	2.5	60	217
90	70-79	679	1	12		157.1	50.3	20.38	1	1	0	1	1	0	1	0	1	1	1	1	1	1	88	50	5000	317	9.7	29	15.8	6.31	3.09	29	24	226	268	8.07	113.1	4.35	11.17	18.3	133	3.6	97	8.4	9.31	2.8	1.3	23	194
91	70-79	531	1	15		155.3	51.8	21.48	1	1	0	0	1	1	0	1	1	0	0	0	0	1	164	100	3900	299	8.1	25.4	11.4	5.37	2.55	19	6	206	134	8.27	86	8.3	4.13	10.3	139	5.3	108	8.4	9.85	3.4	1.8	45	137
94	60-69	2837	1	15		159.6	79.1	31.05	1	1	1	0	1	1	0	1	0	0	1	0	0	1	132	56	9300	308	8.8	27.2	13	6.05	3.22	12	11	222	204	5.93	61.8	10.17	4.69	13.9	136	4.6	103	7.2	7.98	5.9	1.6	67	214
95	50-59	1761	1	11		161	83.4	32.17	1	1	1	0	1	0	1	1	1	1	1	1	1	0	114	72	4900	265	7.6	22.4	20.7	6.56	3.89	16	12	279	288	13.52	101.6	7.95	6.33		137	6.8	107	7.3	7.41	6.5	2.1	35	340
96	60-69	1	1	48		170	57.8	20	1	1	0	0	1	1	0	1	1	0	0	0	0	0	140	76	7500	247	7.5	21.5	13.5	6.68	3.16	16	15	275	180		97.5	6.75	7.22	12.2	140	5.1	113	8	8.84	5.7	2.1	97	213
97	70-79	1533	1	20		155.5	47.9	19.81	0	1	1	1	1	0	0	1	1	1	1	0	0	1	126	62	12100	296	9.1	28.9	16.8	6.09	2.79	19	2	325	238	8.77	79.4	5.22	9.15	21	142	3.4	96	7.6	8.81	4.1		27	163
98	70-79	528	1	15	45	161.6	45.2	17.31	1	0	0	0	0	1	0	1	0	0	1	0	0	1	111	59	8000	275	9.1	27.7	18.9	7.24	3.43	33	21	362	256		73.3	6.71	7.03		132	4.4	101	7.4	7.97	6.7	1.9	35	305
99	70-79	147	1	33	55	166	46.1	16.73	1	0	0	0	1	0	0	1	0	1	1	0	0	1	148	72	12000	295	9.9	27.7	23	5.84	3.49	21	27	290	240	6.13	133.1	8.18	5.55	11.9	137	4.3	108	8.5	9.01	6.4	2.6	136	215
105	70-79	1	1	21	45	153	55.9	23.88	0	1	1	1	1	1	0	0	1	1	1	0	0	0	112	56	4700	276	8.5	25.1	16	6.04	3	19	18	159	303	12.64	104.8	8.32	5.51	30.2	134	5.6	109	6.8	7.8	7.6	1.2	135	161
114	70-79	309	1	15	95	165.3	60.4	22.11	1	1	1	0	1	0	0	1	1	1	0	0	0	1	154	64	2500	261	7.8	23.6	10.2	6.08	3.29	16	5	223	172	10.55	76	6.6	7.1	22.7	141	4.6	111	8.3	9.01	5.8	2.1	52	273
120	70-79	0	1	52	0	167	57.1	20.47	1	0	0	0	1	1	0	1	0	0	1	0	0	1	124	60	12300	293	8.1	24.8	24	7.54	3.16	11	7	204	185	9.5	66.5	6.93	6.81		134	3.8	101	8.6	9.44	4.4
129	90-99	0	1	43	45	145	43.7	20.78	0	1	0	0	1	0	0	0	1	0	1	0	0	0	170	80	8100	220	6.3	20.2	34.1	6.35	2.27	18	5	303	225	8.78	89.7	9.61	3.27	22.6	136	5.8	107	8.2	9.93	4.4	2	30	139
130	60-69	42	1	18	80	149.1	68.9	30.99	1	0	0	0	0	1	0	1	1	1	1	1	0	1	156	56	6900	229	7	21.6	19.7	5.04	2.49	12	5	206	175	7.18	143	7.35	4.8	22.4	136	3.4	104	7.4	8.91	7.6	2.8	18	186
132	60-69	0	1	70	50	152.3	71	30.61	1	1	1	1	1	1	0	1	1	1	1	0	0	1	110	50	6000	311	8.7	25.9	23.6	6.99	3.04	24	16	357	180	9.39	101.9	5.36	6.78	22.6	125	5.4	89	8.2	9.16	8.5	2.5	30	259
136	80-89	10	1	37	65	169	52.5	18.38	0	1	0	0	1	1	0	1	1	1	0	0	0	1	126	54	8100	284	8.8	26	25	6.62	3.3	12	3	158	299	9.83	128.9	5.1	9.09		123	4.4	96	8.4	9.1	4.6	2.2	264	281
138	60-69	842	1	24	95	149	56.4	25.4	1	0	0	0	1	1	0	1	1	1	1	1	0	1	160	75	8300	299	9.5	30.7	16.4	5.13	2.02	22	12	305	271	10.83	93.3	5.21	6.99	21.3	137	3.7	102	6.3	8.28	5.6	1.5	95	155
140	60-69	2474	1	74	55	152.4	43.9	18.9	1	1	1	1	1	0	0	0	1	0	1	0	0	1	82	44	7300	304	8.7	25.6	20.3	7.53	4.13	19	4	259	213	18.24	95.6	2.23	18.07	10.3	124	3.1	81	9.6	9.6	3.3	2.2	35	335
141	70-79	596	1	13	70	145.5	57.2	27.02	1	0	0	0	1	1	0	1	0	1	1	0	0	1	154	46	8000	363	9.5	29.5	18.7	7.14	3.5	38	28	211	155	9.77	94.9	6.8	6.82		128	4.5	97	8.2	8.7	5.1		16	183
142	60-69	88	1	123	35	152.4	40.9	17.61	0	0	0	0	1	1	0	1	0	0	1	0	0	0	112	70	14000	218	7.2	22.5	10.6	7.53	2.18	287	119	744	492		29.7	4.45	11.24	15.8	128	5	104	7.5	9.32	5	1.5	30	117
145	80-89	322	1	9	100	159.1	60.7	23.98	0	1	1	0	1	1	0	1	1	1	1	0	0	1	138	64	3500	217	6.8	20.6	19	5.83	3.17	49	41	290	328	9.18	64.9	6.31	7.18	15.3	141	5.1	112	7.4	8.23	3.7	1.9	59	169
146	70-79	1233	1	46	60	165	67.8	24.9	0	0	0	0	1	1	0	1	0	1	1	0	0	1	114	62	12000	319	9.5	28.8	8.7	5.51	3.01	55	16	356	194		40.6	5.39	9		142	4.5	111	7.7	8.69	5.3	1.3
147	80-89	663	1	22	60	161.3	52.7	20.26	1	0	0	0	1	0	0	1	1	1	1	0	0	1	164	78	4300	343	8.4	26.7	16.5	4.74	1.98	8	8	226	185	10.82	103.1	5.87	7.93	26.5	142	3.5	104	7.2	9.22	3.3	1.8	16	243
149	80-89	25	1	36	35	160	43.4	16.95	0	1	0	0	1	0	0	1	1	1	0	0	0	1	122	54	6300	287	8.3	26.7	14.5	5.83	2.97	16	5	199	159	8.38	89.6	5.74	5.86	25.1	131	4.1	91	8.4	9.43	6.4	2.2	28	153
151	80-89	783	1	37	55	154.9	43.7	18.21	1	1	0	1	1	1	0	1	1	1	1	1	0	1	114	54	5200	288	8.6	25.6	9.3	6.05	3.48	19	6	268	193	10.29	167.5	4.54	10.46	18	139	3.6	105	7.8	8.32	6.3	2.4	59	231
152	50-59	1	1	26	90	175	92	30.04	0	1	0	0	1	1	0	1	1	1	1	0	0	0	142	63	15400	246	7.8	23.2	20.3	4.7	2.46	40	35	356	200	10.36	193	13.15	3.61	15.4	150	5.4	115	6.9	8.44	10.8	2.7	107	144
153	80-89	301	1	31	55	169.2	63.4	22.15	0	1	0	0	1	1	0	1	1	1	1	0	1	1	130	66	4500	332	9.5	27.9	10.1	5.71	3.32	5	4	130	144	6.43	63.7	13.65	3.16	25.6	138	3.1	110	7.1	7.78	8	3.7	169	185
154	70-79	53	1	7	35	125.6	34.8	22.06	0	1	1	0	1	0	0	0	1	0	0	0	1	1	170	90	4000	222	6.6	20.6	19	6.18	2.52	18	4	212	213	8.15	63.6	5.33	6.61	16.9	138	4.5	108	7.6	9.08	3.9	2.2	62	181
160	80-89	43	1	18	100	164	60.1	22.35	0	1	1	0	1	1	0	1	0	0	1	0	0	1	114	64	9400	290	8.9	26	30.6	4.3	2.11	23	15	336	469	6.01	52.7	5.18	9.12	11.8	132	4.4	104	6.8	8.69	4.6	2.8	22	181
168	70-79	2555	1	13	90	167	72.7	26.07	1	0	0	0	1	1	0	1	1	0	1	1	0	1	144	62	3600	339	10	30.4	14.5	6.57	4.13	18	12	189	212	6.95	116.1	11.87	3.75	18.8	138	5	108	7.6	7.6	9.7	2.4	97	275
169	60-69	1890	1	22	100	167.5	73.6	26.23	0	1	1	0	1	1	0	1	0	0	1	0	0	1	154	88	4200	324	9.6	28.5	13	6.14	3.52	10	5	196	168	5.8	82.2	11.22	4.1	19.8	141	5	111	7.6	8.08	6.1	2.1	104	227
171	70-79	21	1	43	70	169.1	59.7	20.88	1	0	0	0	0	1	0	1	1	1	0	0	0	1	174	78	8600	253	7.6	22	19.5	6.49	3.33	18	30	209	213	6.86	107.8	5.72	8.28		144	5	113	8.8	9.47	5.3	3.1	12	221
173	70-79	2020	1	77	35	160	61	23.83	0	0	0	0	1	0	0	0	1	1	1	0	0	0	103	51	12100	327	9.7	29.1	12.5	5.03	2.42	9	8	257	178		110.3	6.63	7.07	13.1	135	4.1	97	8.2	9.78	8.3	2.4	52	255
174	70-79	1703	1	20	100	163.6	62.2	23.24	1	0	0	0	1	0	1	1	1	1	1	0	0	1	166	70	10000	330	9.5	28.6	36.3	6.08	3.48	13	4	232	191	10.71	62	5.63	8.52	16.7	138	3.9	104	7.8	8.32	4.4	2.1	35	243
175	70-79	1170	1	10	95	167	51.9	18.61	0	0	0	0	1	0	0	1	1	0	1	0	1	1	106	62	3000	319	9	28.5	11.3	5.88	3.54	15	7	204	142	7.36	79.8	8.94	5.08	16.4	140	5	109	7.8	8.26	6.9	2.7	32	257
178	50-59	708	1	4	100	169.8	89.4	31.01	1	1	0	0	1	1	0	0	1	1	1	0	0	0	80	54	9000	489	14.2	40.8	15.7	7.02	3.87	34	14	319	268	9.04	142.8	6.5	8.05	11.5	133	5.1	99	7.5	7.63	6.1	1.7	27	331
180	60-69	1890	1	14	100	167.5	73.6	26.23	0	1	1	0	1	1	0	1	0	0	1	0	0	1	155	88	4200	324	9.6	28.5	13	6.14	3.52	10	5	196	168	5.8	82.2	11.22	4.1	19.8	141	5	111	7.6	8.08	6.1	2.1	104	227
183	80-89	3159	1	9	100	149	65.4	29.46	1	0	0	0	1	1	0	1	0	1	1	1	0	1	168	72	9700	375	10.2	32.5	19.7	6.01	3.64	13	8	301	387	6.72	53.3	7.2	4.67	16.4	146	3.7	110	8.4	8.76	4.9	2	63	299
188	60-69	767	1	26	100	142	49.2	24.4	1	1	1	0	1	1	0	0	1	1	1	0	0	1	110	58	6300	275	8.2	25.1	14.2	5.45	2.82	15	12	218	193	13.48	79.5	4.88	7.64	14.4	142	3.7	108	8.3	9.48	5.9	2.3	21	186
190	70-79	58	1	33	100	177.9	65.3	20.63	1	0	0	0	1	0	0	1	1	1	0	0	0	1	134	80	8300	359	10.5	29.4	25.9	6.64	3.89	14	5	238	331	9.88	81.6	5.67	8.48	17.2	123	3.4	89	8.5	8.61	6.1	2.1	33	291
191	70-79	1708	1	29	100	163	51.6	19.42	0	0	0	0	0	0	0	1	0	1	1	1	0	1	144	78	5500	314	9.7	28.2	10.9	6.46	3.69	20	27	179	131	7.76	75.7	6.9	6.84	15.1	137	4.9	110	8.8	9.11	4.2	2	144	240
192	70-79	462	1	26	100	154.2	56.1	23.59	0	1	1	0	1	1	0	1	1	1	1	1	0	1	136	74	4200	361	11.7	32.9	9.1	6.23	3.97	43	27	322	375	7.17	68.2	5.22	9.18	9.5	138	4.3	105	9.1	9.13	3.9	2.4	66	270
193	70-79	232	1	25	100	166	60.8	22.06	1	0	0	0	1	1	1	1	1	1	1	0	0	1	190	86	4700	308	9.7	26.5	18	4.71	2.78	19	8	239	243	9.27	46.6	6.63	7.18	20.7	133	3.4	105	7.8	9.02	6.3	2.3	36	138
194	70-79	216	1	6	100	156.1	53.2	21.83	0	1	1	0	1	1	0	0	1	0	1	0	0	1	128	80	4900	328	9.9	30.3	10.3	7.64	4.06	18	10	199	201	4.97	72.1	7.52	6.18	12.2	124	3.7	92	8.1	8.1	5.3	1.8	32	303
196	80-89	7	1	15	95	156.4	50	20.44	1	1	0	0	1	1	0	0	1	0	1	0	0	0	110	50	6600	356	10	29.6	11.1	4.99	2.66	10	3	260	165	7.8	76.7	10.89	4.02	27.9	140	3.3	110	7.3	8.64	5.9	1.8	64	233
199	60-69	1088	1	21	100	162.3	69	26.19	1	1	0	0	1	1	0	1	0	1	1	0	0	0	147	77	11200	303	8.7	26.4	21.6	6.8	3.07	44	15	375	281	9.61	71.2	5.08	10.07		127	5.7	99	8.1	9.03	4.6	2.1	30	221
203	60-69	364	2	14	100	164.7	61.8	22.78	0	1	1	0	1	1	0	0	1	1	0	1	0	0	114	46	4600	416	12.7	38	10.7	6.42	4.06	24	15	179	182	6.39	77.7	2.63	19.98		134	4.4	105	8.6	8.6	2.7	1.4
215	70-79	1953	1	12	100	165	61.6	22.63	1	1	1	0	1	0	1	1	1	1	1	0	1	0	94	48	8600	493	13.7	40.6	17.8	8.4	4.5	24	23	197	306	12.1	84	12	3.69		134	4.4	94	9.3	9.3	7		42	162
216	70-79	137	1	18	100	158	56.4	22.59	1	0	0	0	0	0	0	0	1	1	1	0	0	1	142	88	6100	356	10.5	33.5	10.7	6.3	3.4	41	40	375	337	9	79	8.07	5.84		140	3.8	101	7.8	8.4	5.7		84	178
217	70-79	428	1	21	100	160	59.6	23.28	1	1	1	0	1	1	0	1	1	1	1	1	1	1	147	72	5400	378	10.6	34.3	13.3	7.2	3.6	14	7	305	305	8	82	8.44	5.47		141	4.9	107	8.3	8.7	5.3		45	195
229	50-59	65	1	8	100	146.8	62.4	28.96	0	1	0	1	1	1	0	1	1	0	0	0	1	1	150	70	7500	384	10.7	35.6	22.5	6	3.7	13	6	306	98	12.3	102	7.55	4.9		140	4.6	106	8.6	8.9	6.6		34	245
233	70-79	2018	1	9	100	165.3	52	19.03	1	1	1	1	1	0	0	1	1	1	1	1	1	1	150	74	5600	321	9.6	30.3	8	6.1	3.3	19	19	191	187	7.5	94	8.51	5.42	16.3	139	4.4	106	9.1	9.8	4.8	2.4	107	220
234	70-79	442	1	13	100	153	55.9	23.88	1	1	1	1	1	0	0	1	1	1	1	0	1	1	133	63	3600	308	9	28.1	10.6	6	2.8	26	20	324	398	9.4	88	8.11	5.63		136	4.1	96	6.9	8.1	5.3		21	209
236	70-79	973	1	14	100	152.6	51.1	21.94	1	1	0	1	1	0	0	1	1	1	0	0	0	1	190	95	5200	382	11.9	38.3	16.3	6.3	2.8	11	7	220	743	13.1	106	9.14	3.73		136	4	100	6.7	7.9	8	2.1	47	179
237	70-79	438	1	18	80	145.5	58	27.4	1	1	1	0	1	0	0	1	1	1	1	0	0	1	175	60	6300	329	10	33.1	22.7	6.4	2.9	9	3	325	334	14.2	103	5.89	5.99		142	5	106	7.7	8.8	4.1	2
240	50-59	88	2	38	100	170.6	80	27.49	1	1	0	0	1	0	0	1	1	0	0	0	0	1	157	91	5900	292	8.5	26.2	16.8	5.5	2.7	16	1	350	177	9.5	64	9.98	5.04	17.5	138	4.4	106	7.5	8.8	6.9	2.3	28	148
243	60-69	362	1	8	95	150	58.7	26.09	1	1	1	0	1	0	0	0	1	1	1	0	1	1	170	70	3700	313	9.5	30.8	19.7	5.6	2.4	17	14	234	215	7.2	96	7.98	5.93		140	4.9	102	9	10.6	4.4		31	239
244	60-69	259	1	12	100	160.1	58.4	22.78	1	0	0	0	0	0	0	1	1	1	1	0	1	1	180	100	7100	343	9.3	31.8	14	6.7	2.5	20	23	435	861	9.9	92	8.63	5.59		145	4.6	113	8.1	9.6	8.2	2.1	86	181
250	70-79	539	1	15	100	159.4	63	24.79	1	1	1	0	1	1	0	0	1	0	1	0	1	1	127	60	7600	316	9.6	30.2	13.9	7.4	3.9	16	13	243	170	10.9	113	8.67	5.21		142	4.4	99	9.4	9.5	6.6		35	241
251	70-79	288	1	59	20	170	68.1	23.56	1	1	1	0	1	0	0	1	0	0	0	0	0	0	161	85	5800	323	9.4	30.1	21	6.2	2.7	1181	739	4068	603	5.7	67	7.69	6.1		137	7.9	106	8.6	9.9	5.4	2.5	52	183
265	60-69	533	1	14	100	162.3	52.9	20.08	1	0	0	0	1	0	1	0	1	1	1	0	1	1	130	70	13000	390	10.5	34.2	27.1	8.7	4.2	20	14	359	221	12.4	113	8.17	5.78		138	4.8	103	8.4	8.4	5.7		29	161
268	50-59	304	1	15	100	172.3	63	21.22	1	1	1	0	1	1	1	0	0	1	1	0	1	1	190	75	6600	475	12.4	39.5	10.5	5.9	3.4	34	8	330	403	11.1	69	7.39	6.75		142	4.1	103	6	6.6	6.1	1.9	56	257
274	80-89	946	1	9	80	147.1	44.2	20.43	1	1	1	0	1	0	1	1	1	1	1	0	0	1	150	60	6900	362	11.2	33.5	22.8	5.7	3.2	9	5	176	390	7.3	61	6.78	5		142	4.2	107	7.7	8.5	4.4	1.9	41	186
282	80-89	756	1	13	95	149.7	41	18.3	1	1	0	1	1	0	0	0	0	1	1	0	1	1	85	45	4400	387	12	38.3	15.4	6	3.3	17	12	197	284	15.6	135	7.1	4.78		137	3.3	98	8.8	9.5	5.1		32	231
287	80-89	490	1	30	100	156.6	65.4	26.67	0	1	1	1	1	1	0	1	1	0	1	0	1	1	120	55	5600	244	7.6	23.5	14.1	5.9	2.3	22	13	486	187	14.8	148	10.54	4.15		139	4.3	100	5.7	7.4	8	2.1	50	96
295	70-79	2748	1	40	100	164.1	55.1	20.46	0	1	1	0	1	0	0	1	1	1	1	1	0	1	112	58	4600	251	8.1	24.6	9.5	5.1	3	7	5	188	135	9.9	89	6.02	7.83		133	3.8	100	7.7	8.7	3.3	2.2
296	70-79	1394	2	26	100	163.5	63.3	23.68	0	1	1	0	1	0	0	1	1	0	1	0	1	1	155	80	9200	333	10	33.4	20.8	6.4	2.7	20	12	310	294	7.2	72	7.89	5.86		146	4.7	108	6	7.3	6.5	1.9	76	173
301	70-79	2077	1	13	100	162.8	69.5	26.22	0	0	0	0	0	0	0	0	1	1	1	1	1	1	140	95	12400	352	11.1	33.8	20.2	6.7	3.3	14	9	254	165	10.7	74	7.45	6.34		143	5.1	106	7.5	8.2	3.6	2.4	60	215
303	70-79	1900	1	21	100	173.7	74.8	24.79	0	1	1	0	1	0	0	0	0	0	0	0	0	1	146	65	8500	414	11.6	33.6	25	7.3	3.6	54	42	375	341	15	179	12.61	3.48		128	3.8	99	8.3	8.7	5.8	1.6	41	266
308	80-89	0	1	43	100	164	52.3	19.45	0	1	0	0	1	1	0	1	0	1	1	0	0	0	160	80	8200	373	11.3	35.5	18.4	6.1	2.5	10	7	216	329	5	48	8.14	5.49	15.7	143	4.1	114	8	9.5	5.9	1.8	51	146
312	70-79	54	1	12	85	160	48.8	19.06	1	1	0	0	1	0	0	1	1	1	0	0	1	1	190	70	4200	368	10.7	32.1	13	5.7	3.3	10	9	163	192	9.4	106	6.32	7.37	13.9	135	4.2	98	7.9	8.6	6.2	2.3	50	299
317	70-79	587	1	9	100	172.2	68.3	23.03	1	1	1	1	1	0	1	0	1	1	1	0	1	1	150	80	6400	351	10.5	33.3	13.2	6.5	3.7	19	13	230	304	9.1	90	8.36	5.42		142	4.3	103	8.9	9.2	5.7	2.6	100	275
318	80-89	331	1	10	100	153.5	51.8	21.98	1	0	0	0	0	0	0	1	0	0	1	0	1	1	175	90	4900	336	10.3	31.7	18.8	6.7	3.3	30	23	402	826	15.1	118	8.01	5.58		143	4.5	105	6.8	7.5	8.4	2.3	90	242
319	60-69	712	1	9	100	157.7	63.8	25.65	1	1	1	0	1	1	0	1	1	1	1	0	1	1	170	85	7800	344	10	30.7	16.8	5.8	3.1	14	13	273	226	8.1	77	10.06	4.66		139	5.1	104	7.8	8.7	3.9	2.1	20	215
327	80-89	1668	1	11	95	155.4	54	22.36	1	0	0	0	1	1	0	1	0	0	1	0	0	1	160	85	7100	351	9.7	30.1	18.2	7.2	4.1	9	3	206	200	6.9	89	8.62	5.21		136	3.8	97	9.2	9.2	3.4	2.2	92	226
329	70-79	287	1	34	100	161.5	51.6	19.78	0	1	1	1	1	0	0	1	1	0	0	0	0	1	150	80	6000	353	10.6	32.9	10.5	8.4	4.3	24	15	335	263	6	160	7.63	6.06		137	7	104	9.1	9.1	6.5	2	41	325
330	80-89	491	1	37	100	140	47.9	24.44	1	1	0	0	1	0	0	1	1	1	1	0	1	1	120	60	6900	233	7.3	23.3	21.3	5.2	2.3	21	23	263	299	9.1	78	5.33	6.51		143	4.5	107	7.2	8.9	4.7		54	202
333	70-79	915	1	11	90	143	52.9	25.87	1	0	0	0	0	0	0	1	1	0	0	0	0	1	150	65	7000	322	10.2	31.2	16.1	6.4	3.6	17	14	212	227	11	112	7.11	4.88		138	5	107	8.1	8.5	7.2	2.9	64	245
335	80-89	340	1	27	100	150.5	51.8	22.87	1	0	0	0	1	1	0	1	1	1	1	0	1	1	170	70	5700	316	8.9	27.7	21.1	5.6	3	16	5	264	210	10.3	107	7.44	4.54	14.5	139	4.2	106	7.5	8.5	5.6	2.7	20	233
339	80-89	1073	2	44	60	136.5	51.5	27.64	1	1	1	0	1	0	0	0	1	1	0	0	1	0	120	60	4900	415	12.5	39.4	23	7.9	3.7	59	39	452	299	16.4	207	4.73	7.34		145	3.9	95	8.3	8.6	6.7	2.9	30	163
341	50-59	1088	1	15	100	172	73.7	24.91	1	1	1	0	1	1	0	1	1	0	0	1	1	1	150	80	7300	395	10.9	34.4	21.7	6.5	3.5	16	0	271	316	7.9	98	10.52	4.61		140	3.5	95	5.2	5.7	7.5	2.1	30	157
346	70-79	118	1	37	95	155	61.3	25.52	1	1	0	0	1	0	0	0	1	0	0	1	0	0	130	80	5700	341	10.7	32	12.9	6.3	3.4	71	57	265	334	8	172	7.88	5.81		135	4.2	89	7.9	8.5	9.5	2.9
349	60-69	49	1	8	100	175	71.5	23.35	1	0	0	0	1	0	0	1	1	1	1	0	1	1	200	100	4600	296	9.2	28.2	18.7	5.7	2.5	23	18	273	265	8.3	88	8.43	5.59		140	6.5	109	7.7	9.2	4.9	1.8	51	206
352	60-69	386	1	8	100	148.2	52.1	23.72	1	1	1	0	1	0	1	1	0	0	1	0	0	1	180	80	6500	361	9.9	31.3	21.9	6.8	3.8	11	7	257	265	9	64	10.34	3.37		141	4.1	107	9.6	9.8	4.9		93	241
364	70-79	2789	1	12	100	167.9	60.1	21.32	1	1	1	0	1	0	0	0	0	0	0	0	0	1	160	90	7100	347	11.1	34.8	15.1	6.7	3	34	10	308	331	5.8	51	4.84	9.93		140	4.7	102	7.5	8.5	5.4	1.9	45	226
368	70-79	495	1	52	0	160.7	58	22.46	0	1	0	1	1	0	0	1	0	0	1	0	1	1	180	95	11100	320	9.9	30.1	12.7	5.4	2.9	20	35	432	155	8.6	155	12.85	3.48		142	4.2	103	7.9	9	7.6	1.9	35	218
381	70-79	756	1	11	100	152.3	49	21.12	1	1	0	0	1	0	0	1	1	1	1	0	1	1	120	70	9800	372	10.5	33.8	21.5	5.7	2.9	14	13	274	299	10.7	111	8.44	5.49		138	4.3	103	8	9.1	7.2	2.9	75	252
384	50-59	941	1	9	100	177.5	91.4	29.01	1	0	0	0	0	0	0	1	1	1	1	1	1	0	150	80	7300	338	9.7	29.3	18.5	5.9	3.2	11	9	185	251	6.5	70	9.88	5.01		140	3.8	107	7.5	8.3	5.7	2	50	222
387	70-79	1924	1	14	100	168.2	53	18.73	1	1	1	0	1	1	0	1	1	0	1	0	0	1	145	75	6100	379	11.5	37.7	17.4	8	3.7	23	10	354	389	10.5	74	8.11	5.65		139	4.5	101	7.9	8.2	3.7	2.3	40	211
389	60-69	799	1	10	100	176	68.9	22.24	1	1	1	0	1	0	0	1	1	1	1	0	1	1	170	80	5200	332	10.5	31.2	9.9	6.5	3.9	5	6	269	148	8.3	97	13.46	3.45		136	4.5	99	6.8	6.9	7.1	2.2	80	240
390	70-79	1826	1	43	95	148	46.2	21.09	1	1	1	1	1	1	0	0	1	1	1	0	0	1	125	60	8700	284	8.6	25.7	19	6.2	2.6	17	13	268	176	8.7	91	5.51	6.32		139	4.3	103	6.7	8.1	5	2.3	17	167
392	70-79	1995	1	18	100	170	72.9	25.22	1	0	0	0	0	0	0	0	0	1	1	0	1	1	120	70	6600	281	8.2	26.1	16.2	5.1	2.8	13	17	231	224	3.5	91	9.51	4.78		138	5.6	111	6.7	7.9	5.1	1.5	41	202
393	60-69	97	1	20	100	169	61.9	21.67	1	1	1	0	1	0	0	0	1	1	1	0	1	1	100	70	6000	358	11	33.6	8.8	6.8	3.2	18	12	287	360	18.4	111	6.7	7.34		139	3.6	101	7.6	8.4	7.7	2.6	41	226
394	70-79	460	1	29	100	152.2	52.2	22.53	1	0	0	0	1	0	0	1	1	1	1	0	1	1	160	60	8900	278	8.9	27.4	20.4	7.3	3.8	18	12	267	206	12.2	103	5.33	6.66		135	4.2	95	8.6	8.8	6.2	2.3	23	199
398	70-79	26	1	102	100	163	66.2	24.92	0	1	0	0	1	1	0	1	1	1	1	0	0	0	120	80	6500	325	9.7	27.7	23.1	6.5	3.4	18	7	241	186	6.9	117	9	5.08		120	5.4	90	8.5	9.1	7.3	2	63	250
401	80-89	438	1	14	100	168	57.2	20.27	1	1	1	1	1	0	0	0	0	1	1	0	1	1	150	95	6000	315	10.2	31.6	7.6	8.2	4.1	15	5	260	181	15	157	8.78	5.03		137	4.4	99	9.4	9.4	5.6	2.8	31	225
403	80-89	695	1	13	65	145.8	60	28.23	1	0	0	0	0	1	0	1	0	1	1	0	1	1	200	90	3800	274	8.4	26.4	8.1	5.8	2.8	27	17	464	211	10	89	8.32	5.34		139	4.7	107	7.8	9	4.9	1.9	47	171
404	70-79	406	1	21	100	160.3	54.4	21.17	0	1	1	0	1	0	0	1	0	0	1	0	1	1	200	90	5700	339	10.8	33.1	12.6	6.2	3.2	24	17	343	691	7.3	52	8.05	5.85		141	4.4	108	8.2	9	4.7	1.7	70	261
409	80-89	1962	1	28	55	164.5	55.8	20.62	1	0	0	0	0	0	0	1	1	1	0	0	0	1	120	60	5500	288	8.7	25.2	16.4	6.2	2.6	124	141	249	1651	4.9	108	9.38	4.75		130	4.9	94	7.8	9.2	6.4	2.3	30	132
420	60-69	664	1	4	100	169	69.2	24.23	1	1	1	0	1	0	0	1	1	1	1	0	0	1	127	72	4700	355	11.1	33.4	25	6.2	3.5	15	17	232	232	9.5	82.4	8.89	5.44	14.2	141	4.1	109	7.6	8.1	7	2.4	109	270
421	60-69	462	1	4	95	166.6	65.2	23.49	0	1	1	0	1	1	1	1	1	1	1	0	1	1	132	78	6800	356	10.7	33.6	16.2	7.1	4.1	19	19	324	216	7.8	102.1	10.91	4.33	17.8	143	4.1	109	7.2	7.2	8.3	2.4	73	333
426	70-79	255	1	13	100	160.2	56.7	22.09	1	1	0	1	1	1	0	1	1	0	0	0	0	1	154	94	2600	269	8.2	25.2	13.9	5.6	2.8	13	12	256	258	6.8	80.7	10.94	4.15	24.6	138	4.5	107	7.8	9	4.3	1.8	48	198
429	80-89	678	1	45	45	151.6	45.2	19.67	1	1	1	0	1	0	0	1	1	1	1	0	0	1	145	65	7600	250	7.4	23.1	21.3	6.1	3.2	9	2	222	228		73.4	4.58	7.66	14.3	137	4.5	109	7.6	8.4	5		11	162
430	80-89	471	1	13	100	171	69.7	23.84	0	1	1	0	1	0	0	1	1	0	1	0	0	1	143	67	5600	345	10.2	32.4	13.6	6.1	3.6	20	12	385	232	8	107.4	8.84	5.08	17.9	129	4.6	98	8	8.4	5.2	2.2	38	234
431	60-69	316	1	17	100	151	47.6	20.88	1	1	1	0	1	1	0	1	1	1	1	0	0	1	155	67	5600	340	9.9	30.4	29.2	6.3	3	17	11	262	467	10.1	54.8	6.86	5.19	13.7	136	4.1	102	6	7	5.7	2	51	220
436	70-79	1100	1	17	90	166.5	73	26.33	1	1	1	0	1	0	0	0	1	1	1	0	0	1	127	64	4000	270	9.4	29.3	15	6.7	3.9	29	20	307	187	7.4	71.6	4.41	11.08	12.7	140	4.2	109	8	8.1	4.6	2.4	46	304
440	70-79	1620	1	23	100	165	71.1	26.12	1	0	0	0	1	0	1	1	1	1	0	1	0	1	135	59	6200	220	8.2	25.3	22.3	7.3	3.8	29	26	166	203	11	141.8	6.22	7.64	21.7	126	5.3	97	8.4	8.6	9.7	2.4	175	267
441	70-79	782	1	9	65	163	59.1	22.24	1	1	1	0	1	1	0	1	1	0	1	0	0	1	121	63	4300	204	6.1	19.5	11.4	7.2	4.2	17	12	236	199	8.3	104.2	6.11	7.79		139	5.2	108	7.9	7.9	5.8		20	205
442	70-79	2236	1	7	100	160	61.5	24.02	0	0	0	0	0	1	0	1	1	1	1	1	0	1	126	66	5100	403	12.1	38.7	15.7	6.3	3.3	17	34	256	167	7.7	103.1	12.98	3.42	20	139	6.2	103	8.4	9.1	8.3	2.3	64	197
444	80-89	1638	1	68	15	154	42.9	18.09	0	1	1	0	1	1	0	1	1	0	0	0	0	1	169	109	9100	283	9.5	29	10.4	7.8	4.3	19	16	306	445	7.3	96.7	5.24	8.79	16	142	4.6	110	8.7	8.7	4.6	1.8	114	282
450	60-69	933	1	4	100	153	54.7	23.37	1	1	1	0	1	1	0	1	1	1	1	0	1	1	166	70	6800	457	12.7	39.8	23.6	6.3	3.3	28	21	355	174	8.6	94.8	10.01	4.67	21.3	139	4.9	104	6.7	7.4	6.5	1.8	40	243
452	80-89	1507	1	13	60	161	47.8	18.44	0	0	0	0	1	0	0	1	1	1	1	0	0	1	161	65	5300	251	8.7	26.6	10.9	6.5	3.5	15	10	243	258	6.6	128.6	6.31	7.25	16.5	138	4	106	7.7	8.2	3.5	2.7	122	190
455	80-89	1262	1	15	100	159	60.1	23.77	0	0	0	0	1	1	0	1	1	0	1	0	1	1	153	64	3500	291	9.3	28.4	12.8	6.9	3.7			208	215	6.9	117.4	8.82	5.06	21.2	131	5.3	105	8.2	8.5	6.5	2	44	240
464	70-79	21	1	129	95	167	97.6	35	1	0	0	0	0	0	0	0	0	0	1	0	0	0	124	95	12100	463	14.8	42.9	20.2	3.8	1.8	49	113	623	365	11.3	149	7.38	6.38		133	6	106	6.5	8.7	6		106	160
466	70-79	885	1	8	100	168	53	18.78	0	1	0	0	1	0	0	0	0	1	1	0	0	1	139	74	3400	204	6.3	20	1.5	5.1	3.2	10	8	373	128	7.7	120.1	8.53	5.43	19	138	5.3	107	6	6.8	6		194	215
467	80-89	5241	1	5	75	153.5	60.1	25.51	0	0	0	0	0	0	0	1	1	1	1	0	1	1	103	62	4900	303	9.2	28.4	27	6.3	3.8	10	5	174	263	8.7	75.7	9.06	4.82	18.6	136	4.5	101	8.3	8.5	5.4	2	81	271
469	80-89	1746	1	5	45	143.5	49.6	24.09	1	1	0	1	1	1	1	1	1	1	1	1	1	1	132	62	8800	348	10.7	31.9	25.6	7.5	4.1	14	17	193	191	9.5	76.8	7.61	4.36	17.6	130	4.6	91	8.7	8.7	6.1	2.6	93	270
471	70-79	278	1	39	100	144	44.6	21.51	1	0	0	0	1	1	0	1	1	1	1	0	0	1	134	63	4400	352	10.4	31.1	11.7	5.9	3.1	17	10	211	201	11.4	86.1	10.64	3.17	27.1	130	5.2	93	7.3	8.2	8.1	3	25	200
474	70-79	294	1	38	20	142	39	19.34	1	0	0	0	1	0	0	1	1	0	1	0	1	1	107	46	2800	293	8.8	27.3	23.4	4.8	2.3	18	13	219	351	6.2	103.7	5.97	5.86	23.7	135	6	102	7	8.7	5.4	2.6	43	168
477	70-79	129	1	37	100	156	55.1	22.64	1	0	0	0	0	0	0	1	1	1	1	1	1	1	166	80	5000	308	10.2	31.7	21.1	5.9	3	18	13	330	252	8.8	64.7	7.76	5.97	26.8	136	4	105	8.4	9.4	4.9	2.3	37	171
489	80-89	6171	1	5	100	163.2	73.4	27.56	1	0	0	0	0	1	0	1	1	1	0	0	0	1	176	88	1800	306	9.1	28.5	11.8	6.4	2.5	17	6	265	204	8.7	56.9	7.88	5.67	17	137	5	113	6.9	8.4	5.5	2.1	34	146
493	60-69	477	2	7	100	154	51.3	21.63	1	1	0	1	1	1	1	1	1	1	1	1	1	1	131	66	5800	374	9.9	30.8	25.1	7	3.8	10	7	277	272	6.6	135	9.56	4.95	21.4	138	3.4	99	8.1	8.3	5.7		75	275
500	70-79	2576	1	12	100	154.1	64.3	27.08	0	0	0	0	0	0	1	1	0	1	1	1	1	1	147	84	6300	320	10.4	31	18.1	7.1	4	13	11	171	264	6.5	68.2	8.03	5.78	11.7	140	5.2	108	8.2	8.2	4.7	2.2	79	264
501	60-69	285	1	106	90	164.4	69.2	25.6	1	1	0	0	1	0	0	1	1	0	1	1	1	1	104	75	6100	224	6.9	20.6	12.8	2.8	1.3	21	25	252	224	6.6	78	3.24	16.18	7	138	4.3	113	5.8	8.5	3.1	2.3	20	103
502	70-79	3579	1	5	100	157	54.1	21.95	1	0	0	0	1	0	0	1	1	0	1	1	0	1	176	79	5400	341	10.2	31.3	25.3	6.2	3.8	9	10	178	321	6.9	73.3	7.56	6.05	10.6	142	4.8	110	8.4	8.6	4.4	2	58	277
503	80-89	0	1	93	100	163.8	65.7	24.49	1	0	0	0	1	0	1	0	1	0	1	0	0	0	97	51	3400	171	5.8	17.8	5.5	5.3	3.1	16	9	176	271	3	120.6	5.91	7.9	10.8	136	4.9	102	8.1	9	6.5	2.7	26	354
504	80-89	54	1	31	25	150	33.7	14.98	0	0	0	0	1	0	0	0	1	0	1	1	0	1	115	72	13700	219	6	19.8	37.6	6.7	3.6	123	47	766	296	8.9	112.6	5.53	8.49	19.9	142	5.6	100	8.4	8.8	10.9	2.6	38	235
510	70-79	1002	1	33	60	157.8	71.1	28.55	1	1	1	0	1	0	0	1	1	0	1	0	0	1	118	52	7400	280	8	24.2	11.7	6.7	3.3	17	14	213	227	4.4	49.5	4.28	11.28		132	3.9	99	7.3	8			33	257
514	80-89	199	1	266	0	157	59.5	24.14	1	1	1	1	1	0	0	1	1	1	1	0	0	1	128	64	6200	270	8.4	26.1	26.9	6.5	2.9	13	11	171	285	8.5	108.7	4.81	9.86	16	142	4.9	103	8.1	9.2	7.8	3.2	33	190
517	80-89	206	1	44	20	148	40.3	18.4	0	0	0	0	1	1	0	1	1	0	1	0	0	1	142	64	6000	282	9.6	29	7.3	5.6	2.7	16	4	275	99	11.1	76	7.54	5.99		126	3.6	89	7.4	8.7	4.9	1.5	80	175
519	80-89	3	1	29	85	162	49.28	18.78	1	1	0	0	1	1	0	1	1	1	0	0	0	1	140	60	11200	289	9.2	29.1	21.7	7.9	3.9	11	6	219	147	9.1	50	7.03	6.44		137	4.7	106	7.9	8	6.5		51	181
524	70-79	2769	1	21	40	168	47.9	16.97	0	1	0	1	1	0	0	0	1	0	1	0	0	1	160	80	9000	329	11.9	35	18.7	7.3	4.1	26	12	272		10.1	144	9.41	4.84		132	4.3	81	8.3	8.3	4.7	2.3	40	244
526	70-79	327	1	12	100	163	81.1	30.52	1	0	0	0	1	1	0	1	1	0	1	1	1	1	152	50	4000	228	7.1	21.1	10.4	6.6	3.8	9	12	219	85	8.3	103	7.8	5.99	22.4	136	3.9	94	9.9	10.1	3.7		36	275
532	70-79	280	1	31	55	155	69.4	28.89	1	0	0	0	0	1	0	1	1	0	1	0	0	1	104	44	3500	162	5.6	16	7.5	5.9	2.9	22	14	378		7.7	135	10.54	4.27		139	5	102	6.4	7.5	6.1		18
541	80-89	2883	1	15	100	153	47.5	20.29	0	0	0	0	0	1	0	1	1	0	1	0	1	1	108	55	8300	302	10.1	30.4	18.7	7.1	4.1	16	17	198	244	6.9	96	7.38	6.19	18	142	4.1	105	9.6	9.6	4			239
547	50-59	1177	1	3	100	163	74.8	28.15	0	1	1	1	1	1	0	1	1	1	0	0	1	1	160	80	4800	316	9	28.3	11	6.2	3.7	17	17	235	265	6.6	112	10.26	4.74		140	5.5	102	8.4	8.7	7.2
552	70-79	446	1	4	100	167	66.7	23.92	0	0	0	0	0	1	0	1	1	1	1	0	1	1	127	62	7000	282	10	28.8	18.8	7.1	4.1	31	19	169	166	4.6	110	8.09	5.8	14.8	134	4	95	9.1	9.1	4.2
553	70-79	179	1	17	100	151	52	22.81	0	0	0	0	0	1	0	1	0	1	1	1	1	1	137	63	3700	201	7	20.5	12.4	6.3	3.5	10	7	179	173	9.9	34	7.42	6.25		143	3.6	104	7.8	8.3	5.1		47	201
557	40-49	98	1	9	100	161	67	25.85	0	1	1	0	1	1	0	1	1	1	1	1	1	1	130	80	6500	286	9	27	25.5	5.5	3.2	18	10	266	156	6.7	79	15.81	3.22		141	4.6	106	9.4	10.2	5.6		57
558	70-79	21	1	75	100	164	64.6	24.02	0	1	1	0	1	0	0	0	0	1	1	0	0	0	160	80	5600	400	13.4	33.6	11	6.9	4.2	6	7	203	298	5.5	64	9.18	5.07		132	4.7	98	8.4	8.4	6.6		52	200
574	80-89	40	1	2	100	143	34.8	17.02	0	1	1	0	1	0	0	1	1	1	0	1	1	1	197	97	5200	357	11.4	36	22.1	6.1	3.6	17	7	296	217	11.5	110	6.94	4.75	19.3	137	3.9	104	6.8	7.2	7.1		44	237
577	50-59	470	1	27	100	157	63.6	25.8	1	1	1	0	1	1	0	1	1	0	1	1	1	1	190	110	10000	258	7.7	24.1	32.9	5.8	3.3	46	51	346		8.8	78	5.8	6.6		138	5.6	109	7	7.7	7.2		36
580	70-79	352	1	10	100	152	63	27.27	1	0	0	0	1	1	0	1	1	1	1	1	0	1	185	68	4200	239	8.3	25.1	7.1	5.8	3.5	18	12	248		8.8	72	8.42	5.42		143	3.5	98	6.2	6.7	6.5		66
592	60-69	755	1	11	100	160	60.9	23.79	1	1	1	1	1	1	1	1	1	1	1	0	1	1	150	78	5900	338	10	31.1	11.6	6.4	3.4	12	12	294	254	6.2	89	8.72	4.14		141	5.5	114	7.5	8.1	7.6		95	178
594	60-69	293	1	13	100	164	56.6	21.04	1	1	0	0	1	1	1	0	1	1	1	0	0	1	150	80	3600	314	9.8	29.4	16.3	5.8	3.1	13	9	200	206	7.8	66	7.98	6.15		136	4.5	106	8.4	9.3	6.3	2	64	223
596	60-69	1422	1	9	100	165	61.1	22.44	1	1	0	0	1	1	0	1	0	0	1	0	1	1	159	72	10900	385	11.3	35	17.5	6.9	3.9	10	7	266	382	9	65	9.19	5.22		138	4.7	105	7.8	7.9	4.6		33	206
597	60-69	202	1	4	100	169	62.1	21.74	1	1	1	0	1	1	0	1	1	0	0	0	1	1	160	73	4700	271	8.1	24.5	10.5	6.1	3.1	11	23	279	185	7.1	82	9.67	4.83		136	4	105	7.1	8	6		66
612	80-89	707	1	63	55	148.4	54.6	24.79	1	1	1	0	1	1	0	1	1	1	1	1	0	1	168	77	6840	311	9.3	28.1	23.3	6.9	2.3	20	10	193	244	9.1	159.2	5.6	6.19	22.6	124	4.5	93	6.2	7.9	13.1		71	219
614	80-89	1650	1	34	60	161	87.3	33.68	1	0	0	0	1	0	0	1	1	0	1	1	0	1	154	86	12810	307	9.7	32	14.6	7.3	3.7	15	10	150	186	7.1	59	7.2	6.34	15.4	145	3.3	106	9.6	9.9	5.2		29	314
618	70-79	594	1	92	50	139.9	33.5	17.12	1	1	0	0	1	1	0	0	1	0	0	1	0	1	180	69	8480	352	9.8	30	28.7	5.9	2.5	30	9	264	193	8.5	65.1	6.8	5.16	20.9	133	3.6	92	8.8	10.3	4.7		33	120
621	60-69	651	1	27	100	166.6	55.7	20.07	1	1	1	1	1	0	0	0	1	1	0	1	0	1	140	79	5220	352	10.9	33	6.8	7.1	3.2	25	19	205	307	7.7	78.2	8.2	5.86	20.4	137	4	109	8.6	9.4	4.3		84	398
626	80-89	653	1	29	100	162.4	55.9	21.2	0	1	0	0	1	1	0	1	1	0	0	0	0	1	131	76	6190	319	10.5	31.2	17	6.5	2.8	20	14	232	345	7.8	86.2	7.9	5.73	17.1	135	4	100	8.4	9.6	4.4		22	206
627	60-69	314	1	26	100	173.1	79.3	26.47	1	1	0	0	1	1	0	1	1	0	1	0	0	1	172	70	4990	317	9.5	28	11	6.6	3.5	14	14	345	186	7.2	88.7	8.1	5.96	13.3	136	3.6	99	8.6	9.1	4.6		36	217
631	80-89	1596	1	48	60	146	45.6	21.39	1	0	0	0	0	1	1	1	1	0	1	0	0	1	127	68	12100	336	9.7	28.8	19	4.8	2	16	7	342	150	5.8	90.7	6.7	5.02	14.6	130	4.2	98	7.9	9.9	6.4		27	151
637	70-79	519	1	59	55	163	56.5	21.27	1	1	0	0	1	0	0	0	0	1	0	0	0	1	122	73	3070	353	10	31.3	14.8	5.3	2.4	11	12	212	241	2.9	43.3	3.8	13.09	10.9	145	4.1	120	7.5	9.1	2.1		38	170
640	70-79	634	1	26	100	162	74.3	28.31	1	1	0	0	1	1	0	1	1	1	1	1	1	1	129	74	6750	330	9.3	28.5	24.1	5.5	2.5	15	14	193	306	6.6	58.4	5.3	6.78		130	4.8	100	7.8	9.3	4.9
642	80-89	398	1	42	60	155	64.9	27.01	0	1	0	0	1	0	0	0	1	1	1	1	0	1	126	77	4790	327	10.8	33	7.6		3.2	24	12	309	178	8.2	141.2	10	4.31	19	140	6.1	102	7.3	8.1	8.9		74	266
646	80-89	4	1	54	100	145	44.8	21.31	0	1	1	1	1	1	0	1	1	0	0	0	0		148	70	10040	309	8.6	27.1	21.3	6.2	3.1	13	8	243	192	10.2	141.2	10.7	3.05	33.8	127	5.5	91	7.1	8	11.1		25	239
651	80-89	923	1	23	100	155.5	58	23.99	1	1	0	0	1	1	0	1	0	0	0	1	0	1	145	72	2860	367	11.3	34.6	11.9	6.6	3.1	5	5		170	4.6	77.2	8.3	5.43	21.9	136	4.9	107	8.3	9.2	4.7		66	173
661	70-79	2607	1	36	100	149.4	53.3	23.88	1	0	0	0	1	1	0	1	0	0	1	0	0	1	152	86	2570	406	12.2	37.3	7.8	6	3.2	28	32	227	162	6.3	74.8	3.1	12.04	15.1	142	3.4	109	8.5	9.3	4		61	238
662	60-69	446	1	31	100	168.4	73.9	26.06	1	0	0	0	0	1	0	1	1	1	1	0	1	1	147	66	5840	360	10	30	19.3	6.8	3	28	21	307	166	8.4	76	5.9	8.51	15.3	142	4.2	109	7	8	6.7		49	176
663	70-79	1189	1	17	100	165.5	63.7	23.26	1	1	1	0	1	1	0	1	0	0	0	0	0	1	139	64	4980	259	8.6	26.3	7.5	7.3	4.2	26	11	234		11.7	150	9.9	4.58	25	136	3.8	96	9	9	6.5
675	70-79	213	1	44	100	160.2	55.7	21.7	1	1	0	0	1	1	0	1	1	1	1	0	1	1	137	68	4900	304	10.1	30.1	16.8	6	2.7	20	12	210	178	8.5	62	7.3	6.41		139	3.7	103	8.2	9.5	4.1		28	241
679	50-59	241	2	27	100	163.5	74.1	27.72	1	1	1	0	1	1	0	1	0	0	1	0	0	1	189	101	9400	288	8.5	25.6	19	6.1	2.7	24	15	286	235	10.3	70	9.89	4.98		140	4.6	107	8.1	9.4	5.4		60	211
680	80-89	970	1	19	100	159.1	58.7	23.19	1	1	0	0	1	1	0	1	0	0	0	0	1	1	138	65	7200	333	9.2	28.7	11.2	6.4	2.5	11	6	222	166	8.6	84	9.7	4.51	32.5	134	4.5	104	7.9	9.4	5.7	2.2	15	238
691	60-69	92	1	27	100	167	51.7	18.54	1	1	0	0	1	0	0	1	1	0	0	0	0	1	131	69	4700	283	9.4	27.2	12.6	6.4	2.8	13	12	213	300	8.7	83	8.05	5.95	22	128	4.9	100	7.9	9.1	6.6	1.8	36	235
693	70-79	288	1	22	55	170	81	28.03	1	0	0	0	0	1	0	1	1	0	1	0	0	0	161	81	7200	313	9.8	29.8	20.1	6.1	3.1	32	24	176	310	9.8	59	6.12	7.84	10.7	136	5.5	112	7.8	8.7	4.1	1.8	144	235
694	50-59	72	1	23	100	161	61.3	23.65	0	1	0	0	1	0	1	1	0	1	1	0	0	0	148	86	8500	252	7.9	22.6	29	6.3	3.6	11	19	279	289	8.6	92	12.56	3.84	20.3	134	4.7	100	8	8.4	8.2	1.7	57	220
696	70-79	248	1	23	80	151.5	47.2	20.56	1	0	0	0	1	1	0	1	1	1	1	0	1	1	164	96	9200	373	11.1	34.8	13.6	6.4	3.5	23	16	401	211		66	6.56	5.37		145	4.8	109	8	8.5			27	220
699	70-79	1077	1	17	100	156.5	65.1	26.58	1	0	0	0	1	1	0	1	1	0	1	1	1	1	160	77	5000	334	10.2	31.9	9.9	7.7	3.8	62	50	362	984	7	110	8.88	5.19		139	5.3	106	8.6	8.8	7.4
700	80-89	63	1	69	35	155	68.2	28.39	1	0	0	0	1	0	0	1	1	0	1	0	0	0	162	82	7600	315	9.5	31.1	17.3	5.7	2.6	21	8	217	305	7.1	53	3.99	8.79		144	4.5	109	8.4	9.8	6.4
703	70-79	96	1	25	100	162	80.1	30.52	1	1	1	0	1	1	0	1	1	0	0	0	0	1	167	86	11800	307	9.8	28.1	35.4	6.9	3.2	13	12	198	305	14	99	10.23	4.47	21.8	142	3.1	100	8.2	9	6.9	2.1	34	226
708	70-79	49	1	25	100	154.5	49	20.53	1	0	0	0	0	0	0	1	0	1	1	1	0	0	155	56	6700	404	12.2	36.9	13.4	6.5	3.6	12	10	231	316	7	64	6.27	7.66	11.8	144	5.2	109	9.2	9.6	3.7	2.3	115	199
714	70-79	1516	1	26	100	162.4	60.3	22.86	1	0	0	0	1	1	0	1	0	0	1	0	1	1	157	97	9300	363	11.2	35.1	17.6	6	3.7	44	46	284	409	7.3	78	5.44	8.81	12.4	141	5.3	109	8	8.3	4.9	1.7	37	168
720	70-79	737	1	74	95	155	62.6	26.06	1	0	0	0	1	1	0	1	1	1	1	0	0	1	150	58	7700	298	9.3	26.6	7.7	4.6	2.4	22	15	252	226	11.4	92	7.84	5.88	23.2	121	3.1	82	8.3	9.9	5.1	1.9	19	141
723	80-89	3178	1	29	60	155	60.3	25.1	1	1	0	0	1	1	0	1	1	0	0	1	0	1	124	51	9800	349	10.4	33	14.7	7.3	3.6	13	4	175	392		61	4.98	6.96		142	4	103	9	9.4			57	205
724	60-69	655	1	25	100	165	63.2	23.21	1	1	0	1	1	0	0	1	1	1	1	0	0	1	142	74	10300	289	9.3	28.7	22	6	2.9	17	20	257	275	7.6	60	5.74	8.65		137	3.1	100	8.6	9.7	2.1		17	189
728	50-59	154	1	17	100	182	111.1	33.54	1	1	0	1	1	1	0	1	1	0	1	0	1	0	151	94	8800	331	9.4	28.7	30.6	6.3	2.5	36	38	486	290		68	9.02	5.45		141	5	110	5.7	7.2			40	221
734	80-89	966	1	14	100	161	52.2	20.14	1	1	0	0	1	1	0	1	1	1	0	0	0	1	122	67	4500	373	11.4	35.9	16.6	6.2	3.6	9	6	185	155	6.6	116	10.78	4.08		136	4.7	100	8.1	8.5	8.7
736	50-59	168	1	17	100	148.2	48.1	21.9	1	1	0	0	1	0	0	0	0	0	1	0	1	1	173	106	5000	325	8.7	27.8	37.8	5.6	2.9	11	9	266	310	9.7	76	7.22	5.25	23	143	4.8	109	7.7	8.8	8.3		29	225
751	70-79	328	1	40	35	160.5	66.5	25.81	0	1	0	0	1	0	0	1	1	0	0	0	1	1	153	85	3900	299	9.3	27.5	15	6.4	2.8	14	8	158	237	14.8	96	9.24	4.99	22.9	135	3.8	97	7.9	9.1	7.9	2.4	25	234
754	70-79	1319	1	25	100	141	46.3	23.29	1	1	1	0	1	1	0	1	1	1	1	1	1	1	133	71	4500	358	9.7	32	21.8	6.3	3.3	10	4	125	377	6.5	63	8.03	4.34	14.2	134	5.5	111	8	8.7	5.6	2	51	275
755	70-79	61	1	126	10	168	70.8	25.09	1	0	0	0	1	1	0	1	0	0	1	0	0	1	81	42	12800	270	8.2	25	35.7	5.2	2.2	14	5	236	253	9.8	56	9.14	5.03	28.4	137	4.5	102	7.6	9.4	4.3	1.8	16	92
756	70-79	383	1	70	55	162	58.4	22.25	1	1	0	0	1	1	0	1	1	1	1	0	1	1	154	80	6200	327	9.2	29.4	13.6	6.3	3	29	38	260	280	6	84	4.35	11.08	12.6	143	4.1	114	7.3	8.3	5	2.6	42	211
757	70-79	14	1	52	20	未検	73.7	#VALUE!	1	0	0	0	1	1	0	1	1	0	1	0	0	1	157	75	9000	269	8.4	26.3	10.3	6.4	3.4	15	9	231	257	11.2	87	8.05	5.85	22.1	138	4.4	105	8.8	9.4	5	2.6	12	160
765	70-79	34	1	64	100	158	38.5	15.42	0	1	0	0	1	0	0	1	0	0	1	1	1	0	122	59	6900	302	8.9	27.3	18.1	5	2.9	7	6	202	249	9.9	102.9	6.63	5.22		137	3.8	107	7.8	8.9	4	1.8	88	175
767	50-59	245	1	16	100	161	47	18.13	1	0	0	0	1	0	1	1	1	1	1	1	1	1	156	70	5700	365	11	31	18.2	6.2	3.8	9	10	207	284	12.4	91.9	8.41	5.89		134	3.6	97	9.4	9.6	5.3	2	54	179
768	80-89	59	1	100	40	142.5	35.3	17.38	0	1	1	0	1	0	0	1	1	0	0	1	1	1	140	72	3100	320	10.7	31.8	2.9	4.8	2.9	34	12	470	371	8.4	138.6	8.95	3.67	17	137	3.4	105	8.1	9.2	5	2.6	39	190
770	60-69	897	2	16	100	160	56.1	21.91	0	1	0	1	1	1	0	1	0	1	0	0	1	1	148	77	3500	286	8.9	28.3	9.5	6.3		15	8	373	244	11.9	91.8	12.12	3.77		139	4.6	103	7.9	7.9	3.5	2.6		204
771	70-79	248	1	47	100	162	55.9	21.3	1	0	0	0	0	0	0	1	1	1	1	1	1	1	188	98	9600	348	8.9	28	34.9	5.8	2.6	13	9	229	195	8.3	56.7	7.94	5.89		137	5.2	106	8	9.4	5.4	2.1	34	239
775	80-89	23	1	96	95	170	67.83	23.47	1	0	0	0	0	0	0	1	1	0	0	0	0	1	127	52	6000	298	9.2	27.1	24.9	4.9	1.9	10	6	173	435	9.6	52.7	3.93	12.34		137	3.3	110	8	10.1	2.6	2	21	108
776	80-89	3161	1	22	100	150	51.8	23.02	1	0	0	0	0	1	0	1	1	1	1	0	1	1	122	57	5300	344	9.9	31.1	18.9	5.9	3.7	16	9	200	261	10.5	89.8	8.81	3.77	25	140	4.3	107	8.1	8.4	6.9	2.3	34	244
780	70-79	112	1	10	100	163	63	23.71	0	0	0	0	1	0	0	0	1	1	1	1	1	1	151	77	8700	307	8.9	28.3	25.8	8	3.5	10	7	232	274	8.1	134.8	9.68	4.64	25.7	142	5.1	109	7.7	8.2	7.6	2.6	24	290
781	70-79	1529	1	14	100	150	43.7	19.42	1	1	0	1	1	1	0	0	1	1	0	1	0	1	210	100	7000	369	10.3	31.7	11.4	4.9	3	22	10	352	122	9.2	96.7	9.45	3.59	20.1	130	4.6	93	7.3	8.3	7.5	2.1	104	215
783	80-89	3186	1	10	65	163	54.7	20.59	1	1	1	0	1	0	0	0	1	0	0	1	1	1	135	67	4200	346	10.6	32.9	12.9	5.1	2.5	24	13	262	168	6.5	69.8	8.86	5.07	14	142	4.1	105	7.2	8.7	3.2	2.8	73
788	40-49	480	2	43	100	170.5	71.6	24.63	1	1	1	1	1	1	0	1	1	1	0	0	0	1	188	104	9200	338	9.7	27.9	16.3	5.4	2.5	8	5	231	283	8.2	79.8	11.73	4.35	19	140	3.9	104	7.2	8.7	7.5	2	49	207
789	70-79	362	1	19	100	154.6	62.9	26.32	1	0	0	0	1	0	0	1	1	1	1	0	1	1	166	78	6200	374	10.3	31.8	10.9	6.2	4	18	13	316	226	9.5	81.5	8.07	5.74	15.4	141	3.5	103	7.7	7.7	3.8	2.4	32	217
794	70-79	2129	1	11	100	159	58.4	23.1	0	1	0	0	1	1	0	1	0	1	1	1	0	1	202	93	5500	365	10.5	33.2	16.3	5.7	3.4	12	9	207	165	9.3	79.9	10.43	4.26	16.6	144	4.5	111	8.6	9.2	4.6	2.2	77	218
795	80-89	1525	1	12	100	159.5	62.5	24.57	0	1	1	1	1	1	0	0	1	0	0	1	0	1	155	76	5500	275	8.5	25.7	13.3	6.4	3.8	7	8	250	117	9.5	59.2	9.12	4.9	15.4	141	4.9	107	8.9	9.1	4.6	2	62	306
799	70-79	1472	1	48	65	149.5	50.5	22.59	1	1	0	0	1	0	0	1	1	1	0	1	1	1	161	70	3400	304	9.4	27.8	11.4	5.7	2.5	14	9	232	115	10.2	73.1	8.4	4	33.5	140	3.8	107	8	9.5	3.9	2.3	69	179
800	60-69	1129	2	48	100	148	42.2	19.27	1	1	0	1	1	1	0	1	0	0	1	1	0	1	179	100	6500	382	11.3	33.6	15.4	6.7	4.1	18	11	211	153	11.2	59.1	6.69	5.51	18.9	140	4.3	103	9.5	9.5	4.5	2.2	95	265
805	80-89	378	1	17	90	155.3	67.2	27.86	1	0	0	0	1	0	0	1	1	1	1	0	0	0	165	67	9300	266	8.1	24.1	18.1	5.7	3.2	17	16	255	138	11.3	119.2	10.13	4.33	17.1	143	4.9	109	8.2	9	8.2	2.5	53	220
806	70-79	11	1	201	0	172	49.8	16.83	0	1	1	1	1	0	0	0	0	1	0	0	0	1	124	47	8700	333	10	32.2	18.7	6.3	2	34	42	264	342	4.1	45.2	2.13	24.67		137	4.4	99	7.8	9.8	1.1
807	70-79	693	2	58	100	168	67.6	23.95	1	1	0	0	1	1	0	0	1	0	0	1	0	1	145	91	13200	409	11.8	35.4	20.3	6.3	3	30	19	320	218	6.4	52.7	6.97	6.62	19.9	135	3.9	98	8.2	9.2	6.8	2.2	10	229
812	80-89	140	1	33	95	167.7	81.2	28.9	1	0	0	0	0	1	0	1	1	1	1	1	1	1	154	72	5900	364	10.6	32.4	15.3	5.9	3.4	31	33	385	270	7.4	82.9	9.15	4.88	14.7	145	5.3	109	8.3	8.9	4.4	2.4	96	221
815	70-79	868	1	25	100	152.8	49.7	21.2	1	1	0	1	1	0	0	1	1	1	0	1	0	1	152	71	8200	333	10.6	31.9	15.8	6.3	3.8	19	13	264	361	10	55.3	8.1	5.81	18.5	141	4.5	105	8.1	8.3	4.9	2.1	54	241
816	60-69	763	1	16	100	162	72.5	27.6	1	1	1	0	1	1	0	1	0	1	1	0	0	1	166	66	7900	270	9	27.1	14.7	5.6	2.6	18	14	152	189	8.5	55.4	6.44	7.66	16.6	138	4.6	109	7.8	9.2	7.1	2.5	42	176
817	70-79	259	1	23	100	166.3	68.1	24.6	1	0	0	0	0	0	0	1	1	0	1	0	0	1	157	75	6900	319	9.4	28	21.3	6	3.4	23	13	228	224	10.4	76.9	9.27	4.9	16.8	137	4	101	8.4	9	5.9	2.4	25	252
818	60-69	259	1	28	50	156.5	63.3	25.8	1	0	0	0	0	0	0	1	0	1	1	1	0	1	122	68	5500	281	7.8	22.6	24.3	5.3	2.1	17	9	194	159	7.7	63.2	9.95	4.76	22.1	138	3.6	106	7.6	9.5	6.2	2.2	15
829	60-69	77	1	66	100	168.3	74.6	26.34	1	0	0	0	0	1	0	1	1	1	1	0	0	1	118	62	8100	264	7.8	23	21.6	6.3	3	14	12	212	168	13.8	90.5	6.88	7.16	13.8	136.3	4.41	96.5	7.9	8.9	5.1	2.3	43	226
833	70-79	625	1	36	70	155	70.2	29.22	1	0	0	0	1	0	0	0	0	1	1	1	1	1	198	105	6500	391	12.1	34.9	18	5.7	2.5	13	8	279	380	6.7	62.9	8.26	5.67	20.7	139.4	3.31	110.4	6.1	7.6	7.7	2	47	182
835	80-89	792	1	29		156	61.9	25.44	0	1	1	0	1	0	0	1	1	0	1	0	0	1	157	83	8600	293	7.5	24.2	14.7	6.7	2.9	12	11	289	257	8.7	114.9	13.09	3.27	20.2	138.6	4.03	110.2	6.1	7.2	6.6	1.5	10	205
836	70-79	1191	1	32	100	160.6	59.8	23.19	1	0	0	0	1	1	1	1	1	1	1	0	0	1	106	53	3900	334	10.1	31.4	10.9	7.1	4.2	17	5	223	195	10.8	149.4	9.68	4.62	21.5	136.4	2.96	95	8.9	8.9	6.3	3.2	78	308
838	70-79	398	1	20	100	171.5	67.7	23.02	0	0	0	0	0	0	0	1	1	1	1	0	0	1	165	81	14100	297	8.5	26.1	18.6	7	4.2	22	20	400	191	8.4	75.3	9.63	4.7	15.3	138.7	4.5	107.3	6.5	6.5	6.7	2.2	15	167
839	60-69	447	1	32	100	146	50.2	23.55	1	0	0	0	1	1	1	1	1	1	1	1	0	1	150	71	5100	320	9.2	29.4	19	7.2	3.3	18	19	211	342	6.2	96.3	9.37	3.79	20.3	134.3	4.58	101	7.9	8.6	6.2	3.8	35	223
849	60-69	942	1	68	100	153.3	49.3	20.98	1	0	0	0	0	0	0	1	1	0	1	0	1	1	139	68	5300	251	7.3	22.6	14.7	6	3.3	24	24	473		7.4	157.3	10.58	4.39	27.3	129.2	3.65	102.3	8.4	9.1	5.3	2.5	120	205
855	70-79	363	1	57	100	157	46.7	18.95	0	0	0	0	1	1	0	1	1	1	1	0	1	1	146	62	3700	289	8.5	28.9	17.8	6.4	3.1	12	6	237	252	10.5	43.7	6.26	7.5		135	4.6	104	8.2	9.1	3.8		51	211
856	70-79	275	1	30	100	170	56.3	19.48	1	0	0	0	1	0	0	1	1	0	1	0	0	1	154	74	3500	299	8.9	25.9	13.5	5.8	2.8	45	18	302	313	6.8	99.5	6.8	6.8	16.5	132	4.1	94	7.6	8.8	6		79	262
861	70-79	1067	1	73	100	165	52.7	19.36	0	1	0	0	1	1	0	0	1	0	0	0	0	1	140	72	5900	282	8.9	25.1	13.1	5.6	2.4	36	5	225	256	8	73.1	9.16	5.02	12.8	126	3.4	89	7.5	9.1	7.8		22	239
874	70-79	61	1	12	100	170	64.7	22.39	1	1	1	0	1	1	0	1	1	1	1	0	1	1	123	57	7100	324	9.3	27.1	15.6	6.4	3.5	15	8	232	196	12	71.4	6.67	7.05		140	4	100	8.6	9.1	5.3		43	196
879	80-89	60	1	42	100	150.2	44.5	19.73	1	0	0	0	1	0	0	1	1	0	0	0	1	1	141	76	4400	266	7.8	24.5	16.1	5.2	2.9	26	18	213	353	7.6	76.3	7.68	5.85	18.5	139	3.4	98	8.5	9.6	6.8		26	247
880	70-79	322	1	16	100	164	75.2	27.96	1	1	0	0	1	1	0	0	0	1	1	0	0	1	123	44	3800	282	8.7	24.3	13.2	5.6	2.7	23	14	292	327	8.4	97.2	12.59	3.56	22.4	134	3.6	95	8.6	9.9	5		24	148
881	70-79	1081	1	43	100	162	64.5	24.58	0	1	1	1	1	1	0	1	1	0	1	1	0	1	158	62	3500	257	7.2	21.1	10.1	6.2	2.8	12	3	213	186	7.2	83.5	9.24	4.93	14.6	131	4.5	94	8.5	9.7	5.1		58	277
882	60-69	262	2	15	100	164.5	69.5	25.68	0	1	0	1	1	1	0	0	0	0	1	1	0	1	172	86	5100	345	10.7	32.3	15.9	6.6	4.1	11	7	164	316	4.8	67	9.29	5.13	10.8	142	5.7	113	8.8	8.8	5.1		103	264
883	70-79	3291	1	38	95	177	66.7	21.29	0	0	0	0	1	1	0	1	0	1	1	1	1	1	143	90	6000	313	9.5	28.5	20.6	6.2	2.7	68	51	291	353	8.3	32.6	7.04	6.64	17.4	143	4.5	109	7.1	8.4	5.5		58	183
887	80-89	846	1	50	100	156	49.5	20.34	1	1	1	0	1	0	0	1	1	1	1	0	0	1	151	76	2900	241	8.1	24.3	13.6	5.5	3	20	5	214	292	7.3	53.6	7.57	6.02	13	139	4.1	104	8	9	4.5		77	228
888	50-59	195	1	97	100	173	86.6	28.94	1	1	0	0	1	0	1	0	1	0	1	1	0	1	123	74	21700	284	7.6	23.3	39.6	6.1	1.9	31	21	230	212	4.1	67.2	8.1	6.4		131	4.3	98	7.5	9.6	5.5
904	70-79	334	1	11	100	163	57.9	21.79	1	1	1	0	1	1	0	1	1	1	1	0	0	1	186	73	6350	301	8.1	25.6	22.6	5.5	3.1	17	15	171	232	8.9	55	3.64	13.62		138	4.4	102	9	9.9	5.1	3.1	26	194
907	80-89	471	1	9	100	153.4	45.8	19.46	0	0	0	0	0	0	0	1	1	0	0	1	0	1	177	105	10560	272	8.1	25.3	18	6.3	3.3	137	62	572	192	7.6	109	9.96	4.4		138	6.9	104	8.7	9.4	7.9	1.6	96	244
915	50-59	186	1	9	100	184	88.3	26.08	1	1	1	0	1	0	0	1	1	0	0	0	1	1	148	80	7390	325	9.5	29.7	25.6	4.6	1.9	20	18	317	129	8.1	66	9.56	5.34		143	3.9	108	7	9.1	7.7	1.8
922	80-89	326	1	16	85	163	51.3	19.31	1	0	0	0	0	0	0	1	1	0	0	0	0	1	145	74	9320	369	10.5	32.4	12.9	5.8	3.1	19	30	336	204	11.4	97	8.98	4.94		139	3.7	100	8	8.9	8.4		44
926	60-69	994	1	39	95	146	58	27.21	1	1	1	1	1	0	0	1	0	0	0	0	0	1	138	72	7970	331	8.6	28.3	28.5	6.8	3.4	13	7	190	226	7	81	5.56	6.54		137	4.8	97	9.3	9.9	5.9	2.1	20	168
929	50-59	31	1	25	100	176	83.8	27.05	1	0	0	0	1	0	0	1	1	1	1	0	0	1	123	71	5490	324	10.4	31.8	15.8	5.7	2.6	15	16	323	284	10.7	81	8.49	5.89		141	4.6	104	6.5	7.9	7.7		63
931	50-59	0	1	19	100	168	70	24.8	1	0	0	0	0	0	0	1	0	0	1	0	0	0	212	110	10180	330	9.3	29.2	33.7	5.9	2.4	4	6	322	289	11.2	73	11.21	4.37		145	5.4	110	8.4	10	6.8	1.8	30
936	60-69	726	1	5	100	169	69.5	24.33	1	1	0	1	1	1	0	1	1	1	1	0	1	0	183	85	6850	309	9.3	28.2	14.1	6	3.3	13	11	194	132	10.6	94	8.23	5.94		145	3.7	108	9.6	10.3	6.6
938	80-89	2	1	78	25	165	65.3	23.99	0	1	1	0	1	0	0	0	1	1	0	0	0	0	125	70	31730	303	8.8	27.7	35	5.6	3.2	8	7	380	350	12.4	106	3.8	12.8		137	5	103	7.3	8.1
943	40-49	932	1	2	100	168.8	113.6	39.87	1	1	1	0	1	0	0	1	1	1	1	0	0	1	130	74	11100	321	9.3	27.8	20.1	6.3	3.3	19	14	357	313	9.2	54	6.44	8.38		139	4.5	104	9.5	10.2	5.4
944	70-79	692	1	9	100	141.7	41.4	20.62	1	0	0	0	1	1	0	1	0	0	0	0	0	1	157	75	4120	337	10	31.2	18.6	5.7	2.6	17	5	334	212	8	78	7.19	4.87		140	3.3	102	8.4	9.8	6.4	1.8
945	60-69	27	1	12	100	153	55.1	23.54	1	1	1	0	1	1	0	1	1	1	1	1	0	0	118	60	5940	315	9.4	27.2	13	4.9	2.5	19	15	224	173	12	107	10.09	4.71		127	3.7	89	7.9	9.4	6.9	2.5		186
946	80-89	61	1	10	100	160	52.2	20.39	1	0	0	0	1	0	0	1	0	1	0	0	0	1	129	65	4230	295	9	27.4	20.1	6.4	3.5	17	10	228	248	7.6	59	5.83	7.8		143	3.9	108	8.4	8.9	4	1.9	42	241
948	60-69	226	1	29	95	168	52.2	18.49	1	1	1	0	1	1	0	0	1	1	1	0	0	1	127	76	7380	355	9.9	32.2	25.5	7	2.7	36	22	317	230		78	4.24	12.05		142	7.2	112	7.7	9	4.8	1.8
949	50-59	132	1	7	100	171	61.2	20.93	1	0	0	0	0	1	0	0	1	0	0	0	0	1	148	82	3620	409	11.7	35	11.1	6.2	3.5	13	8	140	243	9.5	101	8.7	5.92		136	4.7	99	8.3	8.8	6.7	2.2	87	237
953	70-79	1225	1	17	80	161	52.3	20.18	1	1	0	1	1	1	0	1	1	0	1	0	0	1	125	54	5650	261	7.9	24.1	12.9	5	2.6	19	17	289	345	12.8	86	6.39	7.53		143	3.6	104	7.1	8.5	5.6	1.6	57	178
954	80-89	242	1	6	85	153	56.6	24.18	0	1	0	1	1	1	0	1	1	0	1	0	0	1	140	70	4420	280	8.8	27.2	8.5	6.2	3.2	16	18	205	355	12.2	91	5.72	8.1		138	4.1	98	8.7	9.5	6.2	2.1	25	211
957	70-79	162	1	24	95	174	62.1	20.51	1	1	1	1	1	1	0	1	1	1	1	0	0	1	135	54	4800	268	8.4	25.3	8.8	6.5	3.5	13	10	222	129	9.7	73	5.22	9.22		136	4.1	105	8.5	9	4.5		37	249
965	80-89	664	1	9	100	160	65.7	25.66	1	1	1	1	1	1	0	1	1	1	0	0	0	1	117	49	4100	303	10	29.6	7.1	6.7	3.8	14	10			7.2	89	6.9	6.6		134	4.4	101	8.5	8.7	5.1
966	70-79	185	1	10	100	169	55.8	19.54	1	1	1	1	1	1	0	0	1	1	1	0	1	1	96	53	7700	277	8.7	26	17.4	6.1	2.9	13	10	163	162	9.6	37	3.19	15.92		134	3.6	98	9.3	10.4	3.2
967	70-79	3	1	83	55	168			1	1	1	1	1	1	0	1	1	0	1	0	0	0	119	64	7700	309	9.6	28.1	14.8	6	3.3	211	59	759		8.3	92	5.55	8.55		138	4	106	8.6	9.3	4.6
970	90-99	715	1	33	15	143	37.8	18.49	1	1	1	0	1	1	0	1	0	0	0	0	0	0	149	64	7200	305	9.8	29.2	27.2	6	2.5	12	6	175	301	9	80	9.12	4.75		140	4.6	108	8.3	9.8	8.1
979	60-69	102	1	15	100	153	54.7	23.37	0	1	1	0	1	0	0	0	1	0	1	1	0	1	140	83	8300	261	8.6	25.7	25.7	7.2	3.4	61	45	603	438	8.1	95	5.22	7.1		137	2.9	101	6	6.6	6.3		66	254
981	70-79	366	1	106	45	148	67.8	30.95	1	1	0	1	1	0	0	1	1	0	0	0	0	1	137	66	9200	242	7.9	23.9	33.1	5.6	2.2	15	3	246	252	10.8	111	6.03	5.93		139	4.7	109	9.1	10.9	7.7
983	80-89	440	1	11	100	150	54.4	24.18	1	1	1	0	1	1	0	1	1	0	1	0	0	1	122	58	4700	316	10.2	29.9	16.3	6.4	3.5	11	16	182	334	8	60	8.21	5.51	11.7	136	5.4	107	7.9	8.4	4.8	2.4	86	219
985	80-89	682	1	12	95	158			1	1	1	0	1	1	0	1	0	0	1	0	0	1	172	99	14400	333	9.8	29.4	19.1	5.5	2.6	22	13	195	157	6.6	50	4.78	9.96		141	4.7	112	7.7	9.1	3.9		78	197
1003	80-89	543	1	14	100	145	40.1	19.07	0	1	0	0	1	0	0	1	1	0	0	0	0	1	179	62	6800	340	11	32.9	19.1	5.9	2.7	15	6	232	314	4.5	74	6.22	5.37	17.8	135	4.2	109	7.9	9.2	6.7	2.9	56	163
1010	60-69	233	1	7	100	167	69.9	25.06	1	1	0	1	1	0	0	1	1	1	1	1	0	1	132	78	5700	238	8.2	23.1	13.1	6.7	3.9	11	11	178	178	8	77	7.63	6.34	14.2	137	4.6	116	7.4	7.5	4.6	1.1	171	206
1014	80-89	0	1	64	80	140			0	1	0	0	1	0	0	0	0	0	0	0	0	0	151	107	8300	304	9.8	28.7	25.6	6.7	3.6	179	200	501	531	17.4	108	4.94	7.1		139	3.5	101	9.9	10.3	7.8	2.5	39	229
1019	80-89	55	1	5	100	175	60.6	19.79	1	0	0	0	1	0	0	1	1	1	0	0	0	1	130	63	6100	299	8.7	26.1	18.3	5.9	3.2	22	16	264	308	5.4	51	3.81	12.72	14.6	137	4.9	110	8.3	9.1	4.8	2.6	59	277
1024	80-89	3882	1	9	50	163	44	16.56	0	0	0	0	1	1	0	1	1	0	1	0	0	1	147	72	5500	401	10.7	33.8	18.08	6.1	3.5	19	16	177	286	7.4	120	4.7	9.94	13.9	141	4.3	108	9.5	10	3.9	2.4	75	243
1027	70-79	136	1	18	100	152	49.4	21.38	1	0	0	0	0	1	0	1	1	0	0	0	0	1	131	61	5900	284	9.2	28.3	39.2	5.3	2.9	19	14	263	118	9	107	4.17	11.65		134	4.5	104	9.1	10.2	4.5		118
1029	70-79	912	1	4	100	160.1	58	22.63	1	1	0	1	1	1	0	1	1	1	0	0	0	1	138	66	5900	308	9.4	27.6	11	5.9	3.2	9	5	230	207	5.5	87	7.51	6.17	19.7	140	4.9	110	7.9	8.7	7	2.2	118	172
1030	70-79	1	1	40	100	160.1	不明		1	0	0	0	1	1	0	1	1	0	1	0	0	1	121	80	12100	284	8	24	30.2	4.5	2.4	60	23	405		10.9	77	6.74	6.99		140	4.8	108					9	142
1033	70-79	111	1	42	50	165.8	62.6	22.77	0	1	0	0	1	1	0	0	0	1	1	0	0	0	133	57	6800	318	10.8	30.4	22.9	7	4.2	11	4	247	281	8.6	96	12.64	3.52		139	4.4	102	9.4	9.4	6.9		30	250
1049	70-79	3408	1	10	30	166.8	64.7	23.25	1	1	1	0	1	1	0	1	1	0	1	0	0	1	159	82	2800	292	8.9	28.8	17.5	6.4	2.5	34	11	378	223	10.7	72.7	12.14	3.63		138	4.6	104.3	7.34	8.84	6.7
1051	80-89	20	1	33	55	158.3	50.6	20.19	1	0	0	0	1	0	0	0	0	0	0	0	0	1	128	60	3900	322	10.8	33.6	19	6.7	3.5	14	4	127	209	6.5	71.5	5.49	8.53		134	5.1	108.3	9.12	9.62	3.1		68	279
1055	60-69	998	1	74	0	160	59.8	23.36	1	1	1	0	1	1	1	1	1	0	1	0	0	1	161	85	5300	258	8.1	24.6	10.1	6.8	2.6	17	15	259	196	7.9	65	6.25	7.89		133	3.5	100.4	7.46	8.86	4.7		53	231
1057	70-79	951	1	30	60	148.3	47.5	21.6	0	1	1	0	1	1	0	1	1	0	1	1	0	1	136	73	8100	310	10	30.7	21.9	7.5	2	27	5	191	244	7.1	70.2	6.46	7.3		132	4.1	98.4	8.61	10.61	4.8		94	257
1058	60-69	13	1	21	0	166.6	57	20.54	1	1	1	0	1	1	0	0	1	0	1	1	0	1	154	82	5500	404	11.2	34.3	18.1	6.1	2	27	10	498	258	8	61.4	2.13	25.83		134	5.1	105.4	5.74	7.74	5.2		39	222
1059	70-79	2960	1	7	0	172.5	60.5	20.33	1	1	1	0	1	1	0	1	1	1	0	1	1	1	155	59	5900	308	9.2	28.5	13.4	6.6	3	22	11		159	9.2	103.2	6.55	7.25		137	4.1	99.8	8.62	9.62	6
1060	60-69	468	2	25	100	165	55.8	20.5	1	0	0	0	0	1	1	1	1	0	1	0	0	1	118	62	4800	271	8.6	26.9	15.2	5.4	2.5	18	12	146	238	5.9	24.5	5.84	8.35	14.9	140	3.4	106.1	7.92	9.42	4.6
1065	70-79	679	2	24	100	162	51.6	19.66	1	0	0	0	0	1	0	1	0	0	1	1	1	0	148	80	4700	321	10	29.7	15.9	5.9	3.1	32	14	230	195	9.3	82.9	8.47	5.35		139	5.6	110.1	6.97	7.87	7.3		45	237
1066	60-69	513	2	23	100	153	50.3	21.49	1	1	0	0	1	1	0	1	0	0	1	1	0	1	140	75	3500	349	9.9	30.1	8.5	7.5	4.4	12	6	305	303	8.6	110.7	9.83	3.55		136	5	105.5	7.74	7.74	7.8	1.6	56	296
1069	90-99	3482	2	5	70	145	50.1	23.83	1	0	0	0	1	1	1	1	1	0	1	1	0	1	131	47	8500	346	10.1	31.2	16.8	6.4	2.8	15	1	237	199	6.6	75.2	4.44	7.69	21.2	136	2.7	97.6	8.66	9.86	4.2		90	186
1074	80-89	684	1	40	90	153.8	50.15	21.2	1	0	0	0	0	0	0	1	1	1	0	0	0	1	123	56	4300	317	9.6	30	16.9	5.4	1.8	15	1	173	187	9.3	92	4.93	7.04		133	2.9	93.2	6.15	8.35	4.5		18	149
1077	60-69	918	1	14	70	160	43.5	16.99	1	1	1	0	1	1	0	1	1	1	1	0	0	1	156	73	5900	386	11.8	36.9	21.5	6.5	2.4	28	14	197	253	10.9	81.2	7.5	6.35		127	4.8	102.7	8.89	10.49	6.6		53	203
1082	80-89	294	1	80	85	157.8	54.7	21.97	0	1	1	1	1	0	0	0	1	1	1	0	0	1	194	81	5800	257	8.3	26.1	18.6	7.4	4	14	6	395	225	7.1	72.7	6.43	7.15		136	3.6	96.7	8.82	8.82	5	2.2	83	260
1083	60-69	892	1	5	100	172	81.6	27.58	1	1	1	0	1	1	0	0	1	0	1	1	0	1	161	79	9400	341	10.3	30.9	30.6	6.7	3.8	19	24	158	283	6.5	94	11.02	4.17	14.8	135	5.7	104	7.8	8	4.9	4	108	231
1084	70-79	3252	1	42	100	163	50.4	18.97	0	0	0	0	0	0	0	1	1	0	1	1	0	1	147	75	18500	261	7.5	24.1	35.1	4.8	2.2	47	21	428	343	12.1	106	4.48	11.11		147	4.9	110	8.4	10.2	8.6	2.4	27	175
1085	60-69	2086	1	37	100	169	86	30.11	1	1	1	0	1	0	0	0	0	1	0	0	0	0	110	40	12000	311	9.9	29.2	14	5.6	2.8	81	29	517	199	9.2	77	4.42	11.47		136	4.7	106	9	10.2		2.3
1086	60-69	228	1	11	100	171	75	25.65	1	1	1	0	1	1	0	1	1	1	1	0	0	1	194	76	8900	386	10.2	33.1	19.9	6.3	2.7	24	13	325	268	7.7	62	5.37	9.35	13.1	142	3.9	108	8.2	9.5	4.2	1.9	29	158
1089	70-79	25	1	36	100	161.1	53.8	20.73	1	0	0	0	1	1	0	1	1	0	1	0	1	1	168	92	6300	246	7.9	22.9	15.4	6.4	3.3	19	32	280	315	10.2	93	8.2	5.58		129	3.5	98	8.6	9.3	5.3	2.2	35
1098	80-89	708	1	5	100	164.4	65.3	24.16	0	0	0	0	1	0	0	0	1	1	0	1	0	1	96	52	3000	200	7.6	23.4	5.6	6.5	2.7	25	29	221	163	12.8	79	8.81	5.1	17	133	4.4	103	7.6	8.9	5.2	1.6
1103	70-79	108	1	18	90	151.2	43.5	19.03	1	1	1	1	1	0	0	1	1	0	1	0	0	1	138	73	9300	247	7.5	23.2	43	5.9	2.4	9	4	230	302	10.7	61	3.13	11.74		138	3.8	102	7.4	9	3.6	1.8	16	166
1104	60-69	1509	1	5	100	175.6	78.6	25.49	0	0	0	0	1	1	0	1	0	1	1	1	0	1	130	70	2900	313	10	30.8	5.9	6	3.2	14	7	278	112	9.8	101	8.44	5.73		140	4.8	106	8.2	9	6.4	2.6	60	199
1110	60-69	1134	1	36	90	152	47.5	20.56	1	0	0	0	1	1	0	1	1	0	1	1	0	1	133	54	10500	346	10.4	32.8	21.3	6.8	3.2	41	27	345	255	9.6	38	5.84	6.33		136	7.1	109	8.5	9.3	4.9	2.3	21	167
1112	60-69	813	1	27	100	166	70.8	25.69	1	0	0	0	0	0	0	1	1	1	0	1	1	1	118	72	6700	360	9.3	30.5	19.8	5.2	2.5	7	4	202	158	6.7	38	12.21	3.74	22.2	139	4	101	8.4	9.9	3.2	1.6	56	164
1115	80-89	1887	1	9	100	170.4	71.8	24.73	1	0	0	0	1	1	0	1	0	1	1	1	1	1	172	75	4400	386	11.3	35.9	12.4	6	3.5	10	5	197	240	8.3	82	8.5	5.29	19	139	4	107	8.8	9.3	5.2	2.3	38	277
1116	70-79	12	1	113	15	156.1	48.5	19.9	1	0	0	0	1	0	1	0	0	0	0	0	0	0	100	50	7000	393	12.5	38.3	5.8	7.3	3	32	30	342	575	4.8	50	1.45	27.87		141	3.9	102	9.6	10.6	4.2	2
1119	70-79	18586	1	13	90	160.5	56.9	22.09	1	0	0	0	1	0	0	1	1	0	1	0	1	1	142	52	4700	353	10.4	28	11.3	6.3	3.7	10	9	247	159	9	105	6.5	7.39	13.4	137	3.5	101	8.4	8.7	6.2	2.4	57	261
1124	80-89	904	2	28	95	156.9	55.6	22.59	0	1	1	0	1	0	0	1	1	1	0	0	0	1	133	63	4200	352	9.4	29.9	11.7	7.4	3.3	50	57	220	364	6.9	94	6.42	7.07	18.7	139	4.4	104	9	9.7	4.2	2.5	28	229
1127	50-59	114	2	7	100	165.6	69.2	25.23	1	0	0	0	0	0	0	1	1	1	1	1	1	1	139	77	9900	362	10.7	31	14.6	6.3	3.9	15	9	191	206	7.9	99	8.62	5.85	14.2	137	4.6	106	9	9.1	6.5	2	112
1136	70-79	1040	1	8	100	168.3	69.3	24.47	1	0	0	0	0	1	0	1	1	1	1	0	1	1	172	78	4100	357	11	33.5	9.5	7	3.7	23	14	333	219	5	84	8.24	5.61	18.9	143	4	108	8.2	8.5	5.1	2.3	90	223
1141	70-79	57	1	16	80	160.8	52.1	20.15	1	1	1	1	1	0	0	0	1	0	0	1	0	1	161	65	5700	270	8.5	26.4	15.1	6.6	3.4	33	22	287	181	8.8	60	5.57	8.49		143	3.8	103	9	9.6	6.2	2.2
1145	50-59	84	2	29	100	163.4	69.8	26.14	0	1	0	0	1	0	0	1	1	1	0	1	1	1	128	63	4900	369	11.3	33.5	24.8	7	4.1	11	3	136	357	11.5	77	9.09	5.43	12.1	136	4.5	100	10.2	10.2	4.8	1.9	100
1146	40-49	129	1	39	100	171.2	73.7	25.15	1	1	1	0	1	1	0	0	1	0	1	0	1	1	160	104	4700	393	11.5	34.7	11	5.4	2.4	16	18	162	246	9.7	69	8.24	6.61	18.1	139	4.1	98	8	9.6	5.6	2.6	63	172
1151	80-89		1	80	45	150	52	23.11	1	0	0	0	1	0	0	0	0	1	0	0	0	0	158	54	9000	337	10.1	29.5	7.8	4.8	2.4	70	18	281	438	6.9	43	2.08	18.16		138	4.3	99	8	9.6	2.7	2.3	46	138
1157	80-89	1744	1	21	100	160.3	49.4	19.22	0	1	1	0	1	0	0	0	1	0	1	1	0	1	154	95	6000	299	9.1	26.4	11.8	6	3	18	8	263	222	9.1	87	10.79	4	12.8	136	5.5	107	8	9	7	2.2
1158	60-69	2592	1	8	100	164.1	65.6	24.36	1	0	0	0	0	0	0	1	0	0	1	1	1	1	154	80	6900	345	9.7	28.6	16.4	7	3.9	9	7	152	151	6.8	99	9.66	4.9		141	5.2	108	8.6	8.7	6.6	2.2	73
1159	80-89	453	1	76	35	178	65.3	20.61	0	1	1	0	1	1	0	1	0	0	0	0	0	0	150	100	8100	312	9.9	27.8	25.5	7.6	3.2	51	18	213	234	8	106	8.11	5.49		126	4.5	97	8.2	9	4.1		22	153
1163	60-69	518	1	15	100	162.7	63.9	24.14	1	0	0	0	0	1	0	1	1	0	1	1	1	1	178	92	7000	357	10.1	30.2	20.4	5.6	2.6	14	10	366	198	10.1	72	9.02	5.26	20.5	136	4.3	101	5.8	7.2	5.5	1.6	20	194
1175	70-79	224	1	6	100	159.1	47.6	18.8	1	0	0	0	0	0	0	1	1	0	0	0	0	1	121	68	4300	352	10.3	31.5	24.4	6.7	2.5	20	6	206	161	9.7	83	3.54	14.15	15.1	135	4.2	106	7.4	8.9	4.5	2.3	46	118
1177	70-79	2000	1	37	100	172	71.8	24.27	0	1	1	0	1	1	0	1	1	1	0	0	0	1	120	70	6500	203	6.3	19.9	13.2	5.8	3.1	11	7	174	237	4.4	123	7.97	5.82		145	5.3	110	8.4	9.3	3.8
1180	60-69	2038	1	40	100	178	90.2	28.47	1	1	1	0	1	0	0	1	1	1	1	0	0	0	170	90	5700	349	10.7	31.2	22	4.9	2.4	26	15	256	331	9.6	52.9	9.75	4.94	16.8	142	4.2	111	7.8	9.4	5.8	2.4
1181	70-79	663	1	0	100	165	70.7	25.97	1	1	1	0	1	1	0	1	0	0	0	0	0	1	170	95	4500	287	9	27.5	12.2	5.4	3.2	10	8	266	164	6.7	81.4	11.27	3.93	15.8	140	4.9	115	7.3	8.1	6.7	1.5
1184	70-79	1255	1	54	100	148	45.9	20.96	1	0	0	0	0	1	0	1	1	1	0	0	0	1	120	65	4500	219	7	21.7	15.2	5.6	2.6	11	7	403	294	12.6	107.5	7.23	4.75	29.5	133	3.2	91	4.4	5.8	6.9	1.6	54
1186	70-79	567	1	16	100	158.7	57	22.63	1	1	1	1	1	1	0	1	1	0	0	0	0	1	139	70	5800	296	8.7	26.7	7.4	5.7	2.6	22	13	347	213	9.9	102.1	13.57	3.2	25.6	143	5.1	112	7.3	8.7	7.5	2.3	31
1189	60-69	272	1	28	75	164	70.1	26.06	1	0	0	0	1	1	0	1	1	1	1	0	0	1	110	50	4900	290	9.4	28.4	11.3	6.7	3.5	23	14	316	361	8.4	103.2	8.61	4.07	20.6	141	4.4	98	7.6	8.1	4.7	1.5	113
1190	80-89	48	1	69	65	151	43	18.86	1	1	0	0	1	0	1	1	1	1	1	0	0	1	130	55	2100	255	7.6	24.5	11.1	6	2.5	17	7	293	242	11.5	142	5.81	5.79	28.3	139	4.5	100	7.7	9.2	5.9	2.7	27
1197	70-79	2094	1	99	100	162	55.3	21.07	1	1	1	1	1	1	0	1	0	1	0	0	0	1	140	70	11300	213	6	17.8	25.2	5.1	2.5	10	3	306			146.5	8.07	5.81		129	5.2	93	8.3	9.8	7.3
1200	70-79	3582	1	77	100	146	43.8	20.55	1	0	0	0	1	1	1	1	1	1	1	0	0	1	90	50	3500	313	9.3	30.3	13.6	7	3.7	14	9	174	301	8.1	152.8	9.25	3.68	27	141	4.3	104	8.6	8.9	7.3	2.5	62
1203	70-79	1967	1	5	100	157	61.4	24.91	1	1	1	1	1	1	0	1	1	1	1	1	0	1	142	80	7000	321	10.1	31.7	19.1	6.2	3	19	8	410	301	9.3	87.1	8.47	5.51	21.1	140	4.9	108	5.7	6.7	6	0.8	39
1206	80-89	467	1	32	100	153	50.9	21.74	0	0	0	0	1	1	0	1	1	1	0	0	0	1	158	60	4400	333	8.9	27.4	8.5	6.8	3.5	9	9	257	162	7.8	173.1	11.2	3.87	23.8	134	5	95	6.9	7.4	9.6	3.2	32
1210	70-79	2175	1	4	100	159	56.2	22.23	0	0	0	0	0	1	0	1	1	1	1	0	0	1	170	90	6200	361	10.4	31.5	17.7	6.2	2.9	22	18	268	216	6.9	87.8	9.69	4.63	18.4	139	4.4	107	6.9	8	7.8	1.9	75
1220	80-89	2172	1	9	90	155.5	52	21.51	1	1	1	0	1	1	0	1	1	1	1	0	0	1	128	58	7100	261	8.4	25.6	12.2	5.9	2.9	41	42	323	461	8.8	101.9	6.59	7.01	21.1	140	3.7	99	6.4	7.5	6.8	1.7	18
1222	70-79	63	1	33	100	156.3	59	24.15	0	0	0	0	0	1	0	1	1	0	1	0	0	0	140	60	4500	305	8.7	28.6	14.1	5.9	2.9	19	10	172	301	5	80.7	7.71	5.99	23.8	135	4.8	101	8.4	9.5	4.8	3	67
1230	70-79	619	1	53	75	158	56.2	22.51	1	1	1	0	1	1	0	1	1	0	0	1	0	1	185	90	10500	343	9.5	29.3	13.7	6.6	3.4	16	13	380	313	7.3	108.7	9.17	5.05	19.6	138	5.9	100	6.7	7.3	5.2	1.4	80
1233	80-89	229	1	19	100	150	54.8	24.36	0	1	1	0	1	1	0	1	1	1	1	0	0	1	150	70	6000	262	8.1	25.9	14.5	6.1	3.5	8	5	293	253	8.6	123.2	9.94	3.25	24.3	138	5.2	101	7	7.5	8.1	2.9	44
1234	80-89	2267	1	77	40	164	44.7	16.62	0	0	0	0	1	1	0	1	1	1	0	0	0	1	85	43	8100	323	9.1	28.9	27.3	7.6	3.2	22	7	259	324	6.3	83.1	7.5	6	26.7	137	6.7	106	6.3	7.1	6.7	1.9	40
1235	80-89	3360	1	25	100	157	55.4	22.48	0	0	0	0	0	0	0	1	0	1	0	0	0	1	140	50	5400	266	7.6	24.2	11.1	4.9	2.7	9	19	192	144	6.8	124.4	7.4	6.13	19	140	5.4	114	7.4	8.7	5.3	1.8	24
1236	70-79	167	1	10	100	139	40.5	20.96	1	1	1	0	1	1	0	1	1	0	0	0	0	1	212	74	4300	412	9.8	30.7	8.9	6.4	3.7	8	6	229	296	14.3	79.9	7.56	4.51	13.7	141	3.7	104	8.2	8.5	5.1	2.2	35
1246	40-49	139	1	0	100	173	78.7	34.06	1	0	0	0	0	1	0	1	1	1	1	0	0	0	160	92	8600	346	9.9	30.4	14	5.4	2.8	13	14	279	326	6.9	55	8.99	5.96	15.9	143	4.8	112	6.2	7.4	7.6	1.3	56
1247	70-79	773	1	79	85	152	57.2	24.76	0	1	0	0	1	1	0	1	1	1	0	0	0	1	150	80	2900	276	8.2	26.3	8.3	5.7	3.6	11	4	304	253	6.8	68.8	10.69	3.06	22	138	4.2	102	5.6	6	4.8	1.8	30
1248	70-79	31	1	50	80	174	69.3	22.89	0	0	0	0	1	1	0	1	0	1	1	0	0	1	150	75	8400	273	8.6	24.5	26.1	5.5	3	10	10	188	135	11.6	96.7	10	4.62	14.7	133	4.7	98	7.9	8.9	6.9	1.8	67
1249	80-89	1151	1	3	100	153	61.4	26.23	0	1	1	0	1	1	0	1	0	0	0	0	0	1	160	65	5000	181	6.1	18.6	9.7	5.8	3.2	8	9	247	232	10.6	60	6.61	6.96	12.9	141	4.5	111	6.7	7.5	5.8	1.2	54
1254	70-79	1	1	64	5	160	42	16.41	0	0	0	0	0	0	0	1	0	0	0	0	0	0	110	60	8400	260	7.7	22.2	26.8	6.4	3.2	57	30	416		5.9	138.2	9.5	4.72		140	7.1	107	6.2	7	10.1
1260	60-69	26	1	29	100	173.7	67.1	22.24	0	1	0	0	1	1	0	1	1	1	0	1	0	1	120	74	5700	244	7.3	22.6	15.7	6.1	3	15	23	147	236	7.5	139.2	13.72	3.38	29.3	134	5.2	102	7.9	8.9	6.7	2.2	34
1261	60-69	71	1	83	100	175	77.6	25.34	0	0	0	0	0	1	0	1	1	1	1	0	0	1	164	80	3800	266	8.2	24.6	9.3	6.5	3.4	10	8	293	140	11.5	110.7	12.93	3.61	29.5	138	5.2	107	6.3	6.9	9.4	1.4	51
1262	50-59	197	1	9	100	155	54.4	22.64	1	1	1	0	1	1	0	1	1	0	1	0	0	1	140	70	8600	330	9.1	28.9	18.5	6.7	3.8	23	24	581	372	8.1	99.9	9.92	3.73	17.6	135	7.5	104	6.6	6.8	9.1	2	41
1265	70-79	520	1	30	100	164	57.6	21.42	1	0	0	0	1	1	0	0	1	1	0	0	0	1	130	60	8800	313	9.8	30.7	11	6.8	3	17	13	297	314	6.5	78.2	6.7	6.99		143	6.1	111	6.6	7.6			40
1269	70-79	215	1	8	100	156	46.4	19.07	1	1	1	0	1	0	0	1	0	0	1	0	0	1	118	60	5600	207	5.8	18.1	15.8	5.1	2.9	14	16	307	252	2.4	131.2	9.69	4.76	20	135	5.4	107	6	7.1	6.4	1.5	97
1272	80-89	1754	1	71	85	157	48.9	19.84	1	0	0	0	1	1	0	1	1	1	1	0	0	1	165	84	7400	251	7.4	22.8	14.8	6.2	2.6	15	3	287	153	8.2	115.9	11.97	3.62	19.5	136	5	103	7.9	9.3	7.7	2.1	53
1274	90-99	2472	1	11	100	153.9	57.8	24.4	0	1	1	0	1	0	0	1	1	1	1	0	0	1	138	66	4900	229	7.4	22.2	11.1	5.6	2.8	22	21	243	222	8.8	100.2	9.09	4.77	16.1	135	5.1	108	8	9.2	6.2	1.8	73
1276	50-59	381	1	6	100	165	69.9	25.67	1	0	0	0	1	1	0	1	1	1	1	0	0	1	168	86	6600	313	9.4	27.8	2.3	5.6	2.8	9	9	535	259	10.2	105.6	10.27	4.71	19.5	140	3.8	99	5.2	6.4	8.8	1.9	29
1279	70-79	657	1	0	100	157.5	60.5	24.39	1	1	0	0	1	1	0	1	1	1	1	0	0	1	148	75	8800	339	8.7	26.9	18	5	2.6	13	23	305	373	8.7	74.4	6.21	7.74	17.5	145	4.2	110	7.5	8.9	5	2	59
1288	80-89	707	1	0	80	158.5	64.7	25.75	0	1	1	0	1	1	0	1	1	1	0	0	0	1	132	70	4000	313	9.6	30.4	10.3	6.5	3.7	13	8	302	223	4.4	63.3	5.89	7.93	14.1	149	4.3	113	7.9	8.2	4.9	2.6	42
1289	60-69	1427	1	6	100	166.5	66.1	23.84	1	0	0	0	1	1	0	1	1	1	1	0	0	1	154	78	5500	346	9.2	29	13.1	5.9	2.9	9	8	262	191	10.4	72.1	9.47	5	18.5	140	5.4	106	6.8	7.9	6.8	2.2	28
1290	50-59	490	1	37	100	164.1	55.5	20.61	1	0	0	0	0	1	0	0	1	0	1	0	0	1	142	77	4900	241	7.3	22.4	11.3	4	2.5	9	9	138	242	6.5	70.2	9.46	5.31	18	141	3.6	109	6.7	8.2	9.5	2.4	104
1293	70-79	2537	1	8	85	148.2	58.4	26.59	1	1	1	0	1	1	0	1	0	1	1	0	1	1	194	79	3500	289	8.1	25.3	18.7	6	3	14	7	250	285	9.4	56.1	7.63	4.5	14.7	142	3.9	110	7.8	8.8	4.8	1.8	47
1295	60-69	2577	1	26	50	172	52.3	17.68	1	0	0	0	1	1	0	1	1	1	1	0	0	1	120	54	5800	314	8.1	26	12.5	6.7	2.9	19	14	349	266	4.9	183.8	5.61	8.72		142	7.1	114	8.5	9.6	4.3		11
1297	80-89	70	1	66	100	151	56.5	24.78	1	0	0	0	1	0	0	1	1	1	1	0	1	1	112	52	5100	325	9.4	28.9	18.8	6.5	3.6	19	12	308	268	10.5	104.6	9.29	3.49		137	4.9	106	7.5	7.9	4.8
1299	80-89	31	1	20	50	162	51.1	19.47	1	0	0	0	1	0	0	1	1	1	1	0	0	1	151	57	9100	307	9.2	28.2	22.2	5.7	3.1	14	13	186	161	5.9	108.7	7.3	6.18	26	143	5.6	115	7.8	8.7	6.9	2	41
1304	60-69	774	1	0	100	149	50.4	22.7	1	0	0	0	0	1	0	1	1	0	1	0	0	1	121	66	4900	304	7.7	24	16.9	5.9	3.1	12	7	426	391	10.5	96.1	7.7	4.58	22.6	133	4.3	101	4.6	5.5	8.6	1.6	29
1310	70-79	818	1	43	45	142.5	43.9	21.62	1	0	0	0	0	1	0	1	1	0	0	0	0	1	140	60	5900	383	10.6	32.8	12	7.4	2.8	24	15	274	329	9.4	82.9	5.89	8.04	27.2	134	3.9	95	8	9.2	4.1	2.4	39
1311	70-79	37	1	13	100	166	63.3	22.97	1	1	1	0	1	1	1	1	1	1	0	0	0	1	135	55	5600	266	7.8	23.9	15.8	6.3	3.7	8	7	208	167	4.6	92.5	9.24	4.9	18.1	143	5.2	108	8.4	8.7	5.4	1.8	36
1313	70-79	1197	1	16	100	172	81	27.38	1	0	0	0	0	0	0	1	1	0	1	0	0	0	175	93	7000	293	8.8	26.8	28	6.5	3.8	13	17	243	206	9.7	64.1	10.94	4.17	16.5	137	7.6	108	8.6	8.8	4.6	1.6	20
1315	80-89	9	1	63	55	165	52	19.1	1	1	1	0	1	0	1	1	0	1	1	0	0	0	120	55	12000	265	7.9	23	18.6	4.7	2	11	8	130	245		63.2	5.24	9.01		128	5.2	98
1317	80-89	4	1	108	100	161	46.9	18.09	0	0	0	0	0	0	0	1	1	0	0	0	0	0	160	70	3500	262	7.7	23.1	24.7	5.9	2.6	14	12	140		9.7	59.5	5.28	8.81		135	5.2	100	7.9	9.3	6		24
1321	60-69	2867	1	29	90	163	57.5	21.64	0	1	0	0	1	0	0	1	0	0	0	0	0	1	136	64	7200	382	11.4	35.9	24.6	5.5	2.7	12	8	313	211	9	85	10.23	4.52	15.32	142	6	114	8.1	9.4	6.4	2.5	75	183
1322	70-79	56	1	74	30	158.2	53.1	21.22	1	0	0	0	0	1	0	1	1	0	0	0	0	1	122	45	5600	261	8	24.1	14.2	5.6	3	30	10	267	341	6	73.9	5.97	7.99		133	4.8	103	7.9	8.9
1324	60-69	236	1	13	100	157.2	62.2	25.17	1	0	0	0	0	1	0	1	1	0	1	0	0	1	154	69	5100	383	9.8	30.5	23.8	6.7	3.8	18	17	258	318	7.8	87.1	8.33	5.71	14.34	136	5.1	98	6.9	7.1	6.2	2	36	221
1329	70-79	839	1	42	90	152	43.6	18.87	1	1	1	0	1	1	0	1	0	0	1	0	0	1	199	90	3600	386	11.3	35.4	8.6	6.3	4	22	19	320	202	8.7	63.4	10.23	4.4	13.04	138	5	106	8.7	8.7	5.3	2.5	57	237
1330	60-69	2	1	85	80	136.1	52.6	28.4	1	0	0	0	1	1	1	1	1	0	1	0	0	0	184	97	6600	357	10.5	31.5	25.6	5.5	2.5	24	13	389	148	9.6	80.1	10.04	3.42	20.29	147	4.8	112	8	9.5	7.8	2.3	58	163
1331	70-79	949	1	13	100	171.8	74.3	25.17	0	0	0	0	0	1	0	1	0	1	0	0	0	1	162	98	4200	269	8.3	25.8	16.1	5.7	3.1	8	6	317	168	7.7	95.1	13.87	3.23	19.75	142	3.7	103	7.4	8.3	5.9	1.8	57	160
1335	80-89	1042	2	20	95	160.7	56.3	21.8	0	0	0	0	0	1	0	1	1	0	0	0	0	1	121	59	5200	340	10	32.5	12.9	5.2	2.9	17	12	208	318	4.4	52.3	6.47	6.96	15.65	134	5.2	101	7.6	8.7	4.6	2.9	26	160
1338	70-79	1019	1	45	90	149.5	55	24.61	1	1	0	0	1	1	0	1	1	1	1	0	0	1	105	65	6400	347	10	30.8	8.6	6.5	3.6	27	17	243	308	6.4	78	4.05	9.17		140	4.8	104	9.2	9.6	4.2	2.4	31	252
1340	70-79	1924	2	32	100	144.1	31.6	15.22	0	0	0	0	1	0	0	0	1	1	1	0	0	1	105	59	4300	325	11.1	30.7	18.7	6.9	3.9	34	10	423	252	7	120.1	8.38	4.06	10.38	132	3.8	93	9.2	9.3	6.2	1.4	58	285
1342	70-79	4424	1	49	85	171.9	63.6	21.52	0	0	0	0	0	0	0	1	1	1	0	0	0	1	135	80	4200	324	9.8	29.8	16.3	6.1	3.4	12	9	270	273	8.9	104.4	8.71	5.19	15.84	140	4.1	106	7.8	8.4	6.9	1.8	54	287
1344	70-79	1683	1	50	40	160.1	51.5	20.09	0	0	0	0	1	0	0	1	1	0	0	0	0	1	150	85	4300	276	8.4	26.3	13.3	6.6	2.7	26	16	359	412	7.3	92.6	11.81	3.76	35.06	133	4.1	93	7.2	8.5	7.8	2.1	31	198
1346	60-69	117	1	55	50	146	44.7	20.97	1	1	0	0	1	0	1	0	1	1	1	0	0	1	141	88	5300	355	9.9	30.9	20.7	6.9	3.2	24	23	329	349	8.3	67.4	4.86	7.54	8.36	138	5.9	105	8.6	9.4	4.8	2	29	266
1347	60-69	462	1	13	100	168.5	66.1	23.28	0	1	0	0	1	0	0	1	0	0	0	1	0	1	155	97	4700	308	9.1	27.2	19	6.7	3.7	14	3	493	226	7.7	78.2	9.21	5.28	17.01	142	4	105	4.7	5	7.9	1.6	32	248
1348	80-89	533	1	31	85	168.6	61.9	21.78	0	1	1	0	1	0	0	1	0	0	1	0	0	1	167	69	3800	188	5.7	18	9.1	5.5	3.5	13	5	270	193	6.5	65.9	7.77	5.81	12.76	141	5.9	110	8.5	9	4.9	2.5	70	200
1352	70-79	72	1	17	90	149	64.6	29.1	1	0	0	0	1	0	0	1	1	1	1	0	0	1	138	55	4400	269	7.7	25	12.9	6.1	3.2	34	28	304	301	6.8	70	5.93	6.04	15.54	140	4.3	106	7.1	7.9	5.2	2.4	29	255
1353	70-79	1058	1	14	90	153.2	51.9	22.11	1	0	0	0	1	1	0	1	1	0	1	1	1	1	170	72	6200	326	8.9	27.1	18.5	5.9	3	19	12	298	128	7.6	72.5	7.37	4.76	15.18	139	5	105	7	8	4.4	1.8	26	244
1354	70-79	414	1	18	100	167.5	67.9	24.2	1	0	0	0	0	1	0	1	1	1	0	0	0	1	101	52	4900	305	9.5	28.4	16.8	7.4	3.8	13	23	159	269	10.5	111	7.53	6.15	15.54	137	4.7	108	8.2	8.4	8.1	3	81	185
1355	60-69	221	1	15	100	148.7	54	24.42	1	0	0	0	0	0	0	1	0	0	1	0	0	1	160	72	7200	344	9.3	30.6	23	6.4	2.7	12	17	340	267	7.1	58	8.14	4.31	12.87	144	5.1	110	5.9	7.2	6.2	1.5	30	202
1357	70-79	145	1	28	100	156.3	60.7	24.85	0	1	1	0	1	0	0	1	0	1	1	0	0	1	140	77	4000	332	8.3	27.2	19.9	5.8	3	16	10	227	208	8	53.6	6.83	6.87	10.94	139	3.8	113	8.3	9.3	5	2	38	248
1358	70-79	1148	1	13	25	147.9	45.5	20.8	1	1	1	1	1	0	0	0	1	1	1	0	0	1	111	48	3800	299	8.5	27.4	14.9	6.5	2.8	24	16	246	267	6.5	78.1	7.19	6.44	20.37	131	3.5	91	7.7	8.9	4.2	2.2	30	169
1359	60-69	603	1	17	100	161	73.1	28.2	0	0	0	0	1	1	0	1	0	0	0	0	0	1	107	58	5900	360	10.1	32	8.2	6.7	3.6	12	9	243	320	6.6	104	7.56	6.29	15.77	139	5.7	106	7.2	7.6	5.6	1.4	148	243
1360	60-69	896	1	12	100	144.5	62.6	29.98	1	0	0	0	1	1	0	1	1	0	1	0	1	1	167	73	5700	297	8.2	25.5	22.2	5.7	2.5	10	8	344	292	7.6	54.3	6.13	6.06	18.4	136	4.7	104	6.7	8.2	6.5	1.8	36	202
1361	60-69	836	1	26	75	150.4	60.1	26.57	1	1	0	0	1	0	0	1	1	0	1	0	0	1	156	68	12800	369	9	29	28.9	6.8	2.8	33	29	392	553	5.2	50.7	6.12	5.89	13.22	142	4.1	105	7.3	8.5	5.6	1.8	40	129
1362	70-79	1287	1	10	100	164	71.3	26.51	1	0	0	0	0	1	0	1	0	0	0	1	0	1	138	79	10900	407	12.5	37.4	15.2	7.2	4.3	8	10	143	340	4.5	64.6	8.46	5.54	12.27	135	5.6	102	10.2	10.2	3.8	1.6	29	266
1363	70-79	665	1	18	65	157.2	52.7	21.33	1	0	0	0	0	1	0	1	1	0	1	0	0	1	184	92	6500	386	11.5	35.7	9.1	8	3.8	37	19	320	391	8.1	59.3	9.18	5.03	17.94	136	5.7	105	8	8.2	5.5	2	117	292
1364	70-79	3	1	44	100	153.4	67.7	28.77	0	0	0	0	0	1	0	1	0	1	0	0	0	0	140	78	10100	235	7.7	23.7	21.2	7.9	4.1	20	14	319	471	4.4	89.9	7.87	6	15.76	140	6.7	112	5.4	5.4	6.7	1.2	41	245
1366	70-79	6291	1	26	100	167.5	57.8	20.6	0	0	0	0	1	1	0	1	0	0	1	0	0	1	136	71	5600	306	8.7	26.2	13.5	6.3	3.1	16	13	207	183	6.1	102.2	10.07	4.46	16.27	140	4.8	107	7	7.9	6.3	2	74	240
1367	60-69	224	1	65	100	149.1	80.8	36.35	1	0	0	0	1	0	0	1	1	0	1	0	0	1	149	77	6400	274	7.4	23.2	29.5	4.4	1.4	14	7	274	258	6.2	49.6	6.39	5.82	17.31	145	3.7	113	6.9	9.5	6.2	1.6	27	134
1368	80-89	439	1	27	100	155.4	48.1	19.92	0	0	0	0	1	0	0	1	1	0	1	0	0	1	150	74	5700	254	7.9	23.9	14.6	6.5	2.9	9	8	159	242	10.1	77.8	7.85	5.77	16.42	135	4.9	105	7.9	9	5.6	2	73	174
1370	70-79	2821	1	77	80	152.5	39.4	16.94	0	0	0	0	1	0	0	1	1	0	0	0	1	1	100	72	7900	264	7.6	23.1	14.5	5	2.4	13	9	297	243	12.7	85.7	6.59	7.25	15.03	133	3.4	94	6	7.6	8.4	1.4	12	206
1371	50-59	5	1	72	10	162.9	60.3	22.72	1	0	0	0	0	0	0	0	0	0	0	0	0	0	151	82	5600	211	6.8	20.8	12.6	5.6	3	6	4	204	166	8.2	73.2	11.45	4.2	16.05	145	5	113	7.7	8.7	5.5	2	34	170
1372	80-89	923	1	10	100	148.4	54.9	24.93	0	0	0	0	0	0	0	1	1	0	1	0	1	1	124	69	7900	372	9	29.6	35.6	5.5	2.6	16	10	354	173	6.3	92.8	8.44	3.95	24.58	134	4.1	96	5.8	7.2	4.6	1.8	12	183
1373	80-89	864	1	11	100	155.7	57.7	23.8	0	0	0	0	0	0	0	1	1	0	0	0	1	1	159	74	8900	245	7.5	22.6	31.3	6.3	2.4	20	14	435	303	8.2	108.5	7.36	6.17	17.49	146	3.4	100	6.2	7.8	5.4	1.2	17	163
1374	80-89	304	1	30	95	164.6	65.2	24.07	1	0	0	0	1	1	0	1	1	1	0	0	0	1	155	68	5500	358	9.4	29.7	19.8	6	2.9	16	9	192	171	10.6	89.8	7.62	5.9	20.38	140	3.9	105	7.9	9	5.7	1.9	19	199
1376	60-69	258	1	9	100	167.2	79	28.26	1	1	1	0	1	1	0	1	1	0	1	0	0	1	163	83	5300	308	9	28.6	37.8	6.3	3.2	12	14	229	257	8.2	81.7	8.34	5.88	20.75	138	5.2	103	8.1	8.9	6.6	1.9	25	241
1377	60-69	3965	1	11	100	173.4	65.6	21.82	0	0	0	0	0	1	0	1	0	1	0	0	0	0	146	92	5000	331	10.7	31.4	12.5	6.6	3.5	17	16	159	158	8.1	70.7	7.96	6.08	18.27	141	4.7	110	8.1	8.6	5	2.1	57	204
1378	70-79	1354	1	16	100	160.2	52.2	20.34	1	0	0	0	1	1	0	1	1	1	1	0	0	1	145	65	3800	339	10	31.3	12.9	7.1	3.8	8	5	219	166	9.1	100.1	7.86	5.98	15.65	137	4	100	8.9	9.1	5.9	3.1	23	300
1380	80-89	435	2	13	100	161	50.9	19.64	0	1	0	0	1	0	0	1	0	0	1	1	1	1	156	81	5000	326	10	31.4	21.4	7	3.6	11	10	169	257	9.5	65.7	5.32	8.74		140	4.3	104	9.3	9.7	4.3	1.8	37	245
1381	60-69	1128	1	19	100	155	97	40.37	1	0	0	0	1	1	0	1	1	0	1	0	1	1	184	76	7200	314	7.9	24.5	24.7	6	3.3	13	9	343	305	7.6	83.7	7.26	4.92	17.64	145	3.2	106	7.9	8.6	5.1	2.3	19	286
1382	70-79	2576	1	21	100	165.7	67.4	24.55	0	1	1	0	1	0	0	1	1	0	1	0	0	1	140	53	3900	283	8.9	28.3	14.9	5.5	3.1	7	5	154	107	11.1	63.2	7.39	6.25	16.04	136	3.2	101	7.6	8.5	5.4	1.8	42	196
1383	80-89	30	1	50	95	151.4	36.7	16.01	0	0	0	0	0	0	0	1	1	0	0	0	1	1	139	77	4000	260	8	25.4	31.2	6.3	3.1	13	5	150	201	10.8	94	11.63	2.72	25.97	134	5	90	9	9.9	6.8	2.3	36	241
1384	70-79	979	1	20	100	158.3	42.8	17.08	0	0	0	0	0	1	0	1	1	0	0	0	0	1	188	97	5200	253	8.7	25.7	17.2	5.7	3	53	58	330	229	8.3	60.7	6.59	7.11	18.86	138	4	100	5	6	5.3	1.7	52	187
1386	60-69	3928	1	24	100	158.6	55.7	22.14	0	0	0	0	0	1	0	1	0	0	0	0	0	1	160	83	4800	251	6.8	22.6	22.6	5.6	3	22	9	310	214	5	75.5	8.62	5.45	18.93	143	5	109	6.4	7.4	5.4	1.8	20	388
1387	70-79	66	1	52	75	144.6	45.3	21.67	1	0	0	0	0	0	0	1	1	0	1	0	0	1	174	78	3200	199	6.5	20.3	7.4	5.7	2.8	23	11	253	135	8.9	54.3	6.96	4.97	18.24	138	4.1	105	7.7	8.9	5.8	2.6	26	168
1388	70-79	1321	2	34	100	160	53.9	21.05	1	0	0	0	0	1	0	1	1	0	0	0	0	1	187	92	3900	336	11.6	33.4	10.6	6.6	3	39	28	312	214	9.6	55.9	6.69	7.08	18.85	139	5.3	107	8	9	6.4	2	129	296
1389	80-89	98	1	40	85	153	56.9	24.31	1	0	0	0	1	1	0	1	0	0	1	0	0	1	193	77	3500	240	7.3	22.3	19.7	5.8	3.2	7	8	251	243	7	97.2	9.36	4.78	16.4	140	4.6	104	8	8.8	6	2.6	23	301
1390	70-79	832	1	11	100	158.8	61.5	24.39	1	0	0	0	0	0	0	1	1	1	1	0	1	1	176	88	6100	302	8.6	27.7	23.3	6.6	3.4	59	106	349	379	10.8	105.4	6.54	7.29	12.22	140	6.5	107	8.6	9.2	5.6	2.4	32	302
1391	70-79	639	1	28	100	153.2	53.3	22.71	0	0	0	0	0	0	0	1	1	1	0	0	0	1	164	78	2000	283	8	26.1	10.3	7.3	3.9	29	19	256	400	10.7	81.1	4.29	8.44	18.93	143	3.9	104	9	9.1	4.3	2.8	51	354
1392	80-89	205	1	125	10	169.5	51.6	17.96	0	0	0	0	1	0	0	1	0	0	0	0	0	1	148	80	9300	354	10	33.4	28.4	7.2	2.8	40	25	278	415	5.1	86.2	4.39	10.86	24.06	138	5.7	109	9.9	11.1	8	2.3	21	208
1398	80-89	68	1	113	65	165.5	43.8	15.99	0	1	1	0	1	0	0	0	1	1	1	0	1	1	102	50	6200	311	8.6	28.3	18.7	5.5	2.4	36	22	234	462	4.8	58	5.46	8.55	18.08	140	4	104	7.1	8.7	4.5	2.5	24	159
1400	60-69	714	1	17	100	146.8	55	25.52	1	0	0	0	1	1	1	1	1	1	0	1	1	1	194	87	6800	289	8.5	25.7	25	6.4	3.5	25	29	364	276	8.4	125.1	7.98	4.52	22.22	138	5	96	9.7	10.2	10.6	2.8	30	261
1402	70-79	2277	1	11	100	151.7	54.5	23.68	0	0	0	0	0	1	1	1	1	1	1	0	0	1	172	82	4000	362	10.6	33.7	16.3	5.7	3.2	15	12	265	353	8.2	90.8	6.13	5.71	13.03	142	4.6	109	8.1	8.9	5.7	2	22	245
1403	60-69	739	1	25	80	166	56.9	20.65	1	0	0	0	1	1	0	1	1	0	0	0	1	1	141	71	4400	319	9.4	28.7	20.1	7.4	3.3	7	9	284	282	8.4	83.9	8.23	5.89	12.46	138	4.7	100	8.3	9	5.2	2.6	61	267
1405	60-69	167	1	61	0	149	52.6	23.69	0	0	0	0	1	1	0	1	1	1	1	0	1	1	103	48	6600	282	8.4	26	22.9	6.3	2.5	10	2	147	132	9.9	115.2	9.81	3.56	28.81	139	4.1	98	8.6	10.1	8.2	2.4	24	168
1406	60-69	27	1	19	100	167.1	64	22.92	0	0	0	0	0	0	0	1	0	1	0	1	0	1	152	89	5900	219	6.8	20.5	23.7	6	3.2	17	19	349	256	9.9	98.3	9.79	4.78	17.49	138	4.4	105	7.5	8.3	5.7	1.5	43	184
1407	80-89	360	1	22	95	159	35.5	14.04	0	1	1	0	1	1	0	1	1	0	1	0	0	1	125	51	4600	289	9.3	27.6	8.9	6.6	3.5	10	6	159	202	14.2	135.1	11.3	3.89	23.18	140	4.9	102	7.9	8.4	5.9	2.2	56	230
1408	70-79	675	1	71	30	140.8	44.4	22.4	1	0	0	0	1	1	0	1	1	1	1	0	0	1	112	57	16200	265	7.7	24.9	25.6	5.5	2.7	26	6	390	298	7.8	72.7	6.39	5.44		137	5.3	101	7.8	9.1	6.6		17	196
1410	80-89	55	1	46	95	154.7	47.5	19.85	1	0	0	0	0	0	0	0	1	0	0	0	1	1	114	62	6200	258	7.9	22.9	15.2	6.3	2.8	11	8	219	222	5.5	111.5	6.33	5.38	23.36	130	4.2	96	7.5	8.7	5.8	1.7	64	184
1412	70-79	66	1	52	60	154.1	31.5	13.26	1	0	0	0	0	1	0	1	0	1	0	0	0	1	145	66	9700	259	8.3	24.5	27.9	5.6	2.4	19	4	233	252	4.5	40	3.85	12.86	9.8	137	3.6	102	8.1	9.7	3	2	23	174
1413	70-79	214	1	96	20	151.1	43.6	19.1	0	0	0	0	1	0	0	1	1	1	1	1	0	1	126	47	10600	282	8.3	25.2	16.3	7.5	4.1	45	15	375	151	13.2	71.3	4.71	7.65	15.32	131	6.2	96	8.6	8.6	9.5	3.2	20	348
1414	80-89	1113	1	26	100	146	48.3	22.66	0	0	0	0	0	1	0	1	0	0	0	1	0	1	120	50	5300	235	7.4	23.1	16.7	6.4	3.3	17	12	182	142	7.5	78	8.48	3.84	18.1	140	5	106	9.1	9.8	5.5	2.1	53	234
1415	40-49	394	1	26	95	183	85.9	25.65	1	0	0	0	0	1	0	1	1	0	1	0	0	1	180	95	5100	323	8.7	28.6	22.3	5.6	2.6	26	16	346	174	8.8	56	8.64	6.23	14.3	139	5.6	108	7.2	8.6	6.5	2.1	33	186
1416	60-69	2613	1	22	100	156	75.4	30.98	1	0	0	0	0	1	0	1	0	0	0	1	0	1	145	71	7300	234	7.6	23.6	18.9	6.8	3.1	11	7		258	2.3	62	8.08	5.85	15	141	4.3	106	8.2	9.1	4.5	2.4	66	230
1417	70-79	3361	1	57	100	154	79.7	33.61	0	0	0	0	0	1	0	0	1	0	1	0	1	1	132	61	4100	313	9.1	27.2	20.7	5.6	3.3	15	6	165	148	7.3	83	7.3	4.79	16.2	124	3.7	90	8.4	9.1	5.6	1.6	46	206
1420	50-59	761	1	12	100	149	47.7	21.49	0	0	0	0	1	0	0	1	0	0	1	0	1	1	146	80	9000	342	10	31.8	38.4	7.4	3.6	10	10	253	270	9.4	95	5.77	6.74	17.9	142	4.8	110	8.2	8.6	4.7	1.9	53	180
1421	50-59		1	14	100	178	81.1	25.6	0	0	0	0	0	1	0	1	0	1	0	1	1	1	127	75	4700	205	6.4	20.4	32	6.1	2.9	9	16		360	6.8	115	12.75	3.83	26.8	136	5.9	101	8.3	9.4	8.1	2.1	19	244
1425	40-49		1	12	95	176	69.9	22.57	0	1	1	1	1	1	1	0	0	1	1	0	0	1	135	87	5300	317	8.1	27	15.7	6	3	13	10		363	8.5	92	8.54	6.23	16.2	138	5.1	109	5.8	6.8	7.9	1.2	40	257
1426	80-89	871	1	462	40	151	57.7	25.31	0	0	0	0	1	0	0	1	1	0	0	0	0	1	125	61	5500	326	9	28.2	19.7	5.8	2.5	12	3		183	5.1	49	7.8	5.75	22.3	132	4	95	7.9	9.4	5.8	2.3	35	189
1427	90-99	1218	1	158	10	150	39.1	17.38	0	0	0	0	1	0	0	1	0	0	0	0	0	1	118	55	4600	170	5.7	15.7	2.2	6.3	2.1	35	29		403	6.3	167	4.47	7.66	16.1	136	3.8	100	8.7	10.6	4.2	0.8	75	82
1428	70-79	14	1	34	100	151	58.8	25.79	0	0	0	0	1	1	0	1	0	0	0	0	0	0	141	81	5400	262	8	25	11.8	5.4	2.6	24	45	307	317	10.6	65	7.33	6.26	17.6	140	3.9	106	6.6	8	6	1.8	26	162
1429	60-69	116	1	47	100	141	48.5	24.4	1	1	1	0	1	1	0	1	1	1	1	1	0	1	209	92	6300	409	11	31.8	18.9	6.5	3	13	12		378	6	61	6	6.18	22.9	126	5.4	99	8.5	9.5	6.1	2.1	23	233
1433	80-89	747		20	100	151	47.7	20.92	0	0	0	0	0	1	0	1	1	0	1	0	0	1	131	59	5100	334	9.3	28.5	10.1	6.2	2.5	16	17	234	395	7.2	104	6.4	5.2	25.9	135	2.9	98	6.3	7.8	5.6	1.6	22	168
1434	90-99	887		158	25	157	56	22.72	0	1	1	0	1	1	0	1	1	1	0	0	0	1	105	44	6700	320	8.9	28	20.1	5.8	2.5	16	13	169	417	6.3	126	6.52	6.86	25.1	126	5.6	105	7.7	9.2	6.3	1.9	78	161
1435	70-79	598		35	100	158.2	54.7	21.86	1	1	1	1	1	0	0	1	1	0	1	1	0	1	153	76	8300	247	7.8	23.3	37.5	6.6	2.7	12	5	234	224	8.4	36	8.87	5.16	19.3	138	3.6	103	7.5	8.8	7.3	2.3	36	159
1437	80-89	354		63	20	165	61.2	22.48	1	0	0	0	1	1	0	1	1	0	0	1	0	1	128	63	5700	262	8.7	26.8	17.9	6.2	2.6	13	6		182	8.4	39	8.4	5.34	18.4	138	3.8	102	8.8	10.2	3.5	2	44	154
1438	50-59	9332		11	100	171	74.4	25.44	0	0	0	0	0	0	1	1	0	1	0	0	0	1	135	80	7700	250	8	24.5	26	6.3	3.2	13	11	235	149	9.3	88	10.73	4.63	13.5	141	4.7	110	8.3	9.1	6.8	2.4	90	237
1439	60-69	178		73	100	162	65.9	25.11	1	0	0	0	1	0	0	1	1	0	0	0	0	1	180	70	5800	254	6.8	22.3	25.7	6	2.7	13	8	330	233	6.7	51	7.65	6.24	17.1	140	5.7	108	7	8.3	5.8	2.3	17	189
1440	40-49	489		12	100	175.1	94	30.66	1	0	0	0	1	1	0	1	0	1	1	1	0	0	153	95	6500	375	11.4	34	16.2	7.1	4.5	13	23	233	126	8.6	65	10.12	5.31	24.6	141	5	104	8.7	8.7	5.8	2.1	91	247
1442	80-89	1924	1	24	30		45.3		1	1	0	0	1	0	0	0	1	1	1	0	1	1	86	49	5500	303	8.7	26.8	22.4	6.4	3.3	7.3	1	163.6	191.8	16.3	112.4	10.68	4.12		122.2	4.1	81.8	8.8	9.5	4.7	2.9	50.9	179
1443	50-59	1256	1	14	100	168.5	59.1	20.82	1	0	0	0	0	0	0	1	1	0	0	0	0	1	161	96	6100	407	12.8	40.9	9.4	5.8	3.4	42.2	68.4	555	224.1	12	119.7	9.58	5.21		148.5	5.5	123.2	5.3	5.9	8.7		71.7	216
1444	70-79	577	1	16	100	150	49.1	21.82	0	0	0	0	0	1	0	0	0	0	1	0	0	1	124	72	6000	325	9.9	29.4	20.4	6.3	3.7	13.8	8.4	205.6	342.8	8.5	199.6	6.17	7.73		144.9	5.1	106.1	8.2	8.5	5.8		54.8	242
1447	70-79	4	1	52	90	151	64.6	28.33	0	0	0	0	0	1	0	1	1	0	1	0	0	1	105	62	11000	222	7.3	21.8	22.1	7.7	4.4	33.7	18.9	316	181	11	90.5	14.3	2.24		135	8.2	108	8.9	8.9	10.9		106.5	183
1448	70-79	2518	1	11	100	151	54	23.68	0	0	0	0	0	1	0	1	1	1	0	0	0	1	124	69	4300	349	10.3	32.7	14.7	7.1	4	17.5	12.3	306	441.6	7	95.4	6.34	7.39		136	6	104.8	7.5	7.5	5.2
1449	60-69	183	1	6	100	165	60	22.04	1	0	0	0	1	1	0	1	1	1	0	0	0	1	172	97	5500	397	11.5	34.8	14.3	6.8	3.4	30.5	37.3	253.3	200.2	8.5	102.6	10.32	4.6		136.9	5.1	105.7	7.8	8.4	7.6		98	185
1452	50-59	622	1	9	100	157	53.5	21.7	0	0	0	0	0	1	0	1	1	0	1	1	1	1	113	68	22700	294	9.3	29.7	27.9	5.2	3.1	10.3	3.6	260.3	206.1	9.1	103.7	13.35	2.65		136.8	3.9	91.6	7.8	8.7	7.4	2.2	12.7	176
1453	60-69	1490	1	0	100	167	69.8	25.03	0	0	0	0	0	1	0	1	1	1	0	0	1	1	201	116	3100	276	9.4	28.7	7.4	5.4	3.5	29	26.6	307.4	248.5	5.8	69.6	11.42	4.1		144.8	4.4	113.2	7	7.5	5.4	1.8	57.2	168
1454	70-79	197	1	17	85	151	51.4	22.54	1	0	0	0	0	1	0	1	1	0	0	1	0	1	127	59	7800	331	9.5	29.8	14.5	5.6	3.2	13.2	3.5	212.6	235.1	7.5	103.5	5.83	6.03		134.8	4.7	105.9	8.2	9	6.1	1.8	45.2	200
1456	70-79	19	1	28	90	159.7	54.6	21.41	0	0	0	0	0	0	0	1	1	0	0	0	0	0	123	75	5000	289	9.2	28.7	15.9	5.2	3.3	14.5	12.7	149.2	268.3	11.6	53.5	7.26	6.38		138.4	4.4	106.1	8.4	9.1	3.3		48.9	186.9
1457	70-79	987	1	36	100	147	46.3	21.43	1	0	0	0	0	1	0	1	1	0	0	0	0	1	113	72	4200	371	10.8	33.8	15.3	6.1	3.2	16.9	7.6	216.5	206.7	19	162.7	6.84	5.13		135.8	4.3	92.5	7.8	8.6	7.1		75.8	184.8
1458	70-79	17	1	24	100	151	47.9	21.01	1	0	0	0	0	0	0	1	1	0	1	0	0	1	147	53	3500	258	8.3	24.6	11	6.2	3.4	11.1	2.3	176.7	373.1	12.2	83.5	8.02	4.26		133.6	3.9	102.6	6.6	7.2	5.7	1.7	27.4	195.4
1459	80-89	2245	1	22	100	160.2	47.2	18.39	1	0	0	0	1	1	0	1	1	1	0	0	0	1	171	77	7900	473	12.2	37.3	22.1	5.9	3.1	14.9	20.8			9.3	85.8	8.66	5.14		140.9	4.6	113.8	8.2	9.1	6.8		82.3	196.3
1460	60-69	2524	1	12	100	160.2	76.8	29.93	0	0	0	0	0	1	1	1	1	1	0	0	0	1	161	75	12300	358	11	33.8	25.5	5.3	3.3	9.3	9.7	380.1	222.5	4	47.1	8.1	5.86		139.8	5.2	113.8	6.3	7	4	2.2	53.5	129.3
1461	80-89	2886	1	21	100	135	43.5	23.87	0	0	0	0	0	1	0	1	1	0	1	0	0	1	182	89	3700	400	13.3	39.4	17.2	6.2	4.1	22.5	15.4	262.6	273.8	7.4	73.2	7.37	4.55		140.2	4.2	106.7	8.9	8.9	5.8	2.8	52.4	211.4
1462	70-79	715	1	36	70	158.2	62.4	24.93	1	1	1	0	1	0	1	0	1	1	0	0	0	1	97	58	4700	310	9.6	29.2	12.5	6.4	3.5	21.6	7.9	182.8	438.4	8.3	98.2	4.47	10.8		131.8	4.6	101.5	8.9	9.4	4.6	1.8	36.2	217.6
1464	60-69	2633	1	34	100	144	43.4	20.93	0	0	0	0	0	1	1	1	1	0	1	0	0	1	89	49	6500	447	14.2	43.5	15.9	4	2.3	16.5	24.2	375.3	164.5	8.8	110.1	9.05	3.85		137.5	3.6	100.9	5.7	7.4	4.3	2	15.1	149.1
1466	60-69	952	1	42	100	174.7	76.1	24.93	1	0	0	0	0	1	0	1	1	0	0	1	0	1	153	74	4400	235	6.8	21.6	12.3	5.7	3.1	18.9	13	286.2	326.9	10	105	10.54	4.39		140.1	4.6	110.4	7.6	8.5	6	2.5	70.6	240
1467	80-89	2853	1	0	100	164	60.8	22.61	0	0	0	0	0	1	0	1	1	0	0	1	1	1	168	76	5000	382	10.5	33.4	14	7	3.8	10.9	3.3	172.8	176.3	8	74.6	11.69	3.68		138.5	4.7	103.5	9.3	9.5	5.2	3	75.7	252
1468	60-69	1532	2	9	100	168	65.3	23.14	0	0	0	0	0	0	0	1	1	1	0	0	1	1	154	87	7200	282	9.4	27.8	14.3	6.4	3.8	24.8	17.4	346.8	137.3	6.3	94.3	14.4	3.16		132.6	6.2	107.4	7.7	7.9	8.4	2.4	98.6	281
1470	70-79	190	1	26	85	165.5	58.1	21.21	1	1	0	0	1	0	0	0	1	1	1	0	0	1	130	71	8400	278	8.8	25	9.9	6.3	3.3	19.1	21.7	247.4	338	13	101.3	7.57	6.26		136.6	3.6	104.9	7.9	8.6	5.3	2.1	47.7	190
1472	80-89	1264	1	15	100	162	53	20.2	0	1	0	0	1	1	0	1	1	0	1	0	0	0	111	42	3800	136	4.9	13.6	6.2	5.7	2.9	23.5	21.2	149.6	296.5	12	120.8	8.36	5.4		124.8	3.9	82.8	8.3	9.4	6.1	2	121.4	138
1473	80-89	881	1	50	55	155	41.3	17.19	0	0	0	0	1	0	0	1	1	1	0	0	0	1	140	23	4000	406	12.1	35.7	16.5	5.8	3	19.3	8.9	403.7	298.9	8.4	143.5	6.86	6.69		134.9	3.7	94.8	6.6	7.6	5.6	2.1	55.5	147
1474	70-79	204	1	16	100	147.5	65	29.88	1	0	0	0	0	1	0	1	0	0	1	0	0	1	164	74	7700	248	6.9	21.6	24.8	5.1	2.9	16.9	8.5	242.1	389	5	65.7	6.31	5.53		143	6.8	115.9	7.8	8.9	5.5	2.1	46.8	201
1475	70-79	457	1	12	50	158.6	63.4	25.2	0	0	0	0	1	0	0	1	1	0	0	0	1	1	123	54	7000	260	8.7	26.6	12.2	5.6	3.2	24.8	21.8	433.4	393.1	8.8	91.5	11.13	3.98		146.4	4.2	113.1	7.5	8.3	6.8	2.7	31.6	116
1476	70-79	2944	1	17	100	161	73.2	28.24	0	0	0	0	0	0	0	1	0	1	0	0	0	1	111	63	5200	304	10.2	30.3	17.1	6.3	3.9	15.8	24.9	209.3	257.2	9.5	59.4	7.76	5.97		137.6	4.6	109.6	7.2	7.3	5.2	2.2	77.5	242
1477	60-69	412	1	0	100	168	75.3	26.68	1	0	0	0	0	1	0	1	1	1	1	0	0	1	177	88	3300	302	9.1	27.2	5.1	6.1	3.6	23	14.4	278.2	233.4	9.8	54.5	8.78	5.34		143.6	4.9	113.8	7.8	8.2	4.4	2	29.7	181
1478	80-89	968	1	35	100	160.1	52.1	20.33	1	0	0	0	1	1	0	1	1	0	1	0	0	1	178	85	21000	268	8.4	25.4	47.7	6.4	3.3	22.6	4.8	351.5	492.4	6.5	140.4	8.1	5.59		139.4	3.8	94.5	7.4	8.1	4.9	2.4	19.2	167
1480	80-89	6	1	28	100	148	41.3	18.86	0	0	0	0	0	1	0	1	1	0	0	1	0	0	142	87	3600	365	10.5	34	14.1	5.8	3.2	14.6	6.1	237.1	141.3	10.5	84.7	9.69	3.36		138.4	3.7	82.1	6.7	7.5	7	2.3	31.8	187.8
1481	80-89	261	1	26	65	145	52.4	24.92	0	0	0	0	0	1	0	0	1	0	1	0	0	1	191	97	5800	265	7.9	23.9	24	5.4	2.8	12.6	5.3	268.9	267.1	10.1	76.4	5.73	5.99		136.8	3.4	106	7.9	9.1	5.4	2	19.5	178.5
1482	60-69	3079	1	13	100	149.5	49.7	22.24	1	0	0	0	0	0	0	1	1	0	1	0	0	1	174	86	6600	389	10.7	32.3	19	6.3	3.4	23.3	6.3	379.8	372.1	9.9	75.4	11.95	2.88		140.1	3.8	106.1	6	6.6	7.3	2.2	24.4	235.4
1484	50-59	0	1	28	100	166.5	70	25.25	1	1	0	0	1	1	0	1	1	1	0	0	0	0	195	102	14000	320	9	27.8	19.2	6.3	3.4	13.7	6.4	271	331.3	6.2	66.8	6.93	7.39		138.8	4.4	108.5	6.8	7.4	4.8	1.9	35.4	154.4
1487	80-89	533	1	61	85	146.4	68.1	31.77	1	1	1	0	1	0	0	0	1	1	1	0	0	1	139	53	9100	233	7.5	24.4	15.4	5.5	3	15.4	6.4		227.1	8.4	58.6	7.49	4.47		141	3.8	107.4	8.4	9.4	5		72.4	163.4
1490	70-79	336	1	90	85		56.7		1	0	0	0	1	1	0	1	1	1	1	0	0	1	138	80	7800	310	9.4	28.7	10.6	4.3	2.2	14.2	7.9	213.5	198.7	4.8	73.5	8.82	5.25		139.4	3.7	106.4	5.8	7.6	6.1		50.4	144.4
1491	70-79	47	1	20	100	167.1	61.2	21.92	1	1	0	0	1	0	0	1	1	0	0	0	0	1	105	54	4900	328	10.1	28.3	14.8	5.9	3.1	21.2	11.2		263	13.5	168.3	6.38	7.32		124.2	3.3	73.4	7	7.9	6.2
1492	70-79	55	1	17	100	166.5	60.1	21.68	1	0	0	0	0	0	0	1	1	0	1	0	1	1	174	94	7800	371	9.7	30.7	17	6.6	3.1	22.5	10.5	367	226.9	9.8	68.7	10.45	4.36		134.8	6.9	106.4	7.6	8.5	6.2	3	50.3	167
1496	60-69	4767	2	16	100	156.4	49.5	20.24	0	0	0	0	0	1	0	1	0	0	0	0	1	1	117	77	5300	328	10.3	30.4	31.5	6	3.8	11.9	10	210.4	241.1	13	120.5	10.21	4.69		136.9	4.2	95.4	8.8	9	7.8		63.4	245
1498	60-69	1	1	35	100	167	72.5	26	1	0	0	0	0	1	0	1	0	1	0	0	0	0	169	91	15500	172	5.2	15.4	16.1	5.1	2.3	12.8	12.4	271.7	115.6	17.3	153.6	18.45	2.42		138.8	5	108.6	8.1	9.8	10.4	3.2	90.8	152
1499	80-89	140	1	71	45	138	49.2	25.83	0	0	0	0	0	0	0	0	0	0	0	0	1	1	122	61	8500	302	9.1	29.2	21.1	5.4	2.4	17.7	7.2	278.5	225.1	5.1	15.7	6.04	5.62		141.4	3.5	108.8	8.1	9.7	3	1.6	24.2	145
1501	60-69	1047	1	0	100	151	51.8	22.72	0	0	0	0	1	1	0	1	0	1	1	0	1	1	166	77	5600	276	8.3	25.9	19.3	5.6	3.6	20.8	18.3	439	222.7	7.6	105.6	9.1	3.8		137.8	5.8	109.5	7.8	8.2	5.7		50.6	243
1502	70-79	3264	1	14	100	164	65.5	24.35	1	0	0	0	0	1	0	1	1	0	1	0	1	1	147	59	5400	316	9.9	30.9	10.3	6.6	3.5	6.7	5.5	172	126.5	10	86.9	10.65	4.26		138.2	3.4	113.5	8.5	9	8.6	2	47.9	208.9
1503	70-79	1070	1	15	100	144.8	54.7	26.09	0	0	0	0	0	1	0	1	1	0	0	0	1	0	148	62	5200	340	10.9	32.9	16.9	6.5	3.8	7.1	16.5	214.2	238.6	7.6	102.1	8.44	5.41		138	5.2	108.1	7.2	7.4	6.2	3	80.8	269.8
1506	80-89	1441	1	16	100	150	52.3	23.24	0	1	0	1	1	1	0	0	1	0	1	0	0	0	104	57	6100	221	7.2	20.9	10.5	3.7	1.7	14.3	11.6	292.4	259.4	4	52.6	7.21	6.31		137.4	3.4	112.5	6.9	9.2	5.3	1.8	80.2	131.2
1507	70-79	709	1	14	95	147.6	42.3	19.42	1	0	0	0	1	1	0	1	1	0	0	1	1	1	151	71	8000	387	12.1	36.9	14.8	6.1	3.9	10.9	11.2	278.2	179.8	7.3	85.7	10.29	3.28		141.2	5.4	107.9	8	8.1	7.8	3	110.2	246.2
1510	60-69	256	1	30	100	146.8	44.9	20.84	1	1	0	0	1	1	0	1	1	0	1	0	1	1	132	62	8300	322	9.8	29.4	17.1	5.2	2.8	48.8	9	598.1			108.1	10.04	3.48		142.1	7.1	113.2
1511	30-39	289	1	10	100	153.4	80.2	34.08	1	0	0	0	0	1	0	1	1	0	1	1	1	1	158	90	9300	259	7	21.6	31	5.3	2.8	11.1	5.7	281.6	221.5	8.3	61.9	9.79	4.41		138.1	5.2	109.2	6	7.2	5.2	2.1	16.8	183
1512	60-69	3480	1	0	100	172	66	22.31	1	1	0	1	1	1	0	1	1	0	0	0	0	1	140	65	4000	290	9.2	28.4	15.3	6.3	3.9	17.7	18.5	271	295	6.3	85.1	13.19	3.44		138.3	5.7	102.6	7.6	7.7	6.1	2.4	78.4	225
1513	70-79	1084	1	32	45		61.9	#DIV/0!	1	0	0	0	1	0	0	0	1	1	0	0	0	1	105	50	4000	352	10.7	34.3	5.3	7.1	3.8	9.5	10.5	231.1	322.9	14.5	109.3	7.57	6.14		136.6	4.8	104.9	7.4	7.6	11.2	3	34.9	197
1517	60-69	1086	1	0	100	161	64.7	24.96	1	1	0	0	1	0	0	1	1	1	1	0	0	1	141	75	7800	311	10.1	28.2	16.5	8.1	4.5	6.2	2.4	213.6	202.4	15	94.1	7.42	4.94		134.5	3.6	92.4	8.1	8.1	6.6	1.6	48	283
1518	70-79	1302	1	26	85	149	51.9	23.38	1	1	0	0	1	1	0	1	1	0	1	0	0	1	108	59	4600	323	9.6	30.1	17.9	5.6	2.6	16	9.9	201.5	257.2	11.6	101.8	5.33	6.63		139.4	4	103.8	7.3	8.7	4.7	2.3	25.9	149
1519	70-79	642	1		45		68.6	#DIV/0!	0	0	0	0	0	0	0	0	1	0	0	0	1	1	101	71	5700	421	12.7	36.6	20.5	7.2	3.4	34.1	5.4	301.4	249.3	21.5	156.8	9.29	3.68		132.8	3.3	92.1	6	6.6	9	1.8	32.6	175
1520	60-69	84	1	13	100	160	38.6	15.08	0	0	0	0	0	0	0	1	0	0	0	0	0	1	138	86	2700	246	7.9	21.9	18.4	5.3	3.1	43.1	91	265.9	542.6	16.6	76	11.51	4.06		138.2	3.4	114.3	7.3	8.2	9	3	153	243
1521	60-69	1340	1	0	100	165	73.1	26.85	1	0	0	0	0	1	0	1	1	1	1	0	1	1	167	95	7100	395	11.7	33.9	20.4	6.1	3.5	22.7	26.8	325.4	377.4	7	119.8	10.88	4.3		142	4.8	116.8	6.5	7	5.8		103.7	192.7
1523	50-59	7	1	40	100	161	53.4	20.6	1	0	0	0	1	0	0	1	1	0	0	0	0	1	136	87	13700	400	10.6	31.4	16.9	4.8	2.4	12.4	9.6	221	158.5	9.7	72.9	10	4.9		143	4.7	107.8	8.9	10.5	9.2	2.3	15.9	167.9
1524	60-69	5881	1	0	100	183	81.4	24.31	0	0	0	0	0	1	0	1	0	0	0	1	1	1	179	103	5100	352	10.7	31.6	9	6	4	13.8	12.7	358	161	7.5	140.4	22.09	2.02		139.7	5.5	108.1	7.3	7.3	9.8	2.8	89.3	239.3
[truncated: 25 more columns]
